# Supplementary material for: Reduced oxidative capacity in macrophages results in systemic insulin resistance
Source: Nat Commun. 2018 Apr 19;9:1551. doi: 10.1038/s41467-018-03998-z (PMC5908799; doi:10.1038/s41467-018-03998-z)
Supplement: Supplementary file 4 — Supplementary Data 1 [file 41467_2018_3998_MOESM4_ESM.xlsx]

## Sheet: Sheet1
ProbeName	UN(Mø)	IL4(Mø)	GeneSymbol	Description	GeneName
A_51_P257951	0.117402	10.3987	Retnla	Mus musculus resistin like alpha (Retnla), mRNA [NM_020509]	resistin like alpha
A_51_P303160	1.04456	8.80203	Arg1	Mus musculus arginase, liver (Arg1), mRNA [NM_007482]	arginase, liver
A_51_P167292	3.2944	7.12033	Chi3l3	Mus musculus chitinase 3-like 3 (Chi3l3), mRNA [NM_009892]	chitinase 3-like 3
A_55_P1988108	3.23572	6.65143	Mrc1	Mus musculus mannose receptor, C type 1 (Mrc1), mRNA [NM_008625]	mannose receptor, C type 1
A_51_P321150	6.11874	6.4833	Lyz2	Mus musculus lysozyme 2 (Lyz2), mRNA [NM_017372]	lysozyme 2
A_55_P2087622	0.364937	6.40776	Il4i1	Mus musculus interleukin 4 induced 1 (Il4i1), mRNA [NM_010215]	interleukin 4 induced 1
A_51_P322640	1.36229	6.26311	Ccl24	Mus musculus chemokine (C-C motif) ligand 24 (Ccl24), mRNA [NM_019577]	chemokine (C-C motif) ligand 24
A_51_P137336	0.38908	6.05565	Cdh1	Mus musculus cadherin 1 (Cdh1), mRNA [NM_009864]	cadherin 1
A_55_P2109445	1.28785	5.96502	Irf4	Mus musculus interferon regulatory factor 4 (Irf4), mRNA [NM_013674]	interferon regulatory factor 4
A_66_P106808	0.0987487	5.72955	Scn3a	Mus musculus sodium channel, voltage-gated, type III, alpha (Scn3a), mRNA [NM_018732]	sodium channel, voltage-gated, type III, alpha
A_55_P2327769	-0.695968	5.5303	Il13ra2	Mus musculus interleukin 13 receptor, alpha 2 (Il13ra2), mRNA [NM_008356]	interleukin 13 receptor, alpha 2
A_51_P455338	0.833531	4.74512	Ear11	Mus musculus eosinophil-associated, ribonuclease A family, member 11 (Ear11), mRNA [NM_053113]	eosinophil-associated, ribonuclease A family, member 11
A_51_P427917	-0.0898261	4.62496	Il31ra	Mus musculus interleukin 31 receptor A (Il31ra), mRNA [NM_139299]	interleukin 31 receptor A
A_51_P372099	0.0945063	4.52456	Tarm1	Mus musculus T cell-interacting, activating receptor on myeloid cells 1 (Tarm1), mRNA [NM_177363]	T cell-interacting, activating receptor on myeloid cells 1
A_52_P106620	2.34802	4.07301	Tnfrsf11b	Mus musculus tumor necrosis factor receptor superfamily, member 11b (osteoprotegerin) (Tnfrsf11b), mRNA [NM_008764]	tumor necrosis factor receptor superfamily, member 11b (osteoprotegerin)
A_55_P1987650	0.827991	3.72421	Ctnnd2	Mus musculus catenin (cadherin associated protein), delta 2 (Ctnnd2), mRNA [NM_008729]	catenin (cadherin associated protein), delta 2
A_55_P2136348	0.124383	3.25009	Ccr8	Mus musculus chemokine (C-C motif) receptor 8 (Ccr8), mRNA [NM_007720]	chemokine (C-C motif) receptor 8
A_51_P455647	1.19004	3.07602	Car2	Mus musculus carbonic anhydrase 2 (Car2), mRNA [NM_009801]	carbonic anhydrase 2
A_66_P132710	-0.476779	3.05867	Il20	Mus musculus adult male eyeball cDNA, RIKEN full-length enriched library, clone:7530415H19 product:interleukin 20, full insert sequence. [AK078698]	interleukin 20
A_55_P2132024	-0.154372	3.05154	Tekt1	Mus musculus tektin 1 (Tekt1), mRNA [NM_011569]	tektin 1
A_55_P2172969	0.113622	3.04094	Plb1	Mus musculus 10 days neonate skin cDNA, RIKEN full-length enriched library, clone:4732420G10 product:similar to Phospholipase B [Rattus norvegicus], full insert sequence. [AK161095]	phospholipase B1
A_55_P2077558	1.80813	2.91254	Sod3	Mus musculus superoxide dismutase 3, extracellular (Sod3), mRNA [NM_011435]	superoxide dismutase 3, extracellular
A_51_P371750	2.99109	2.90903	Marco	Mus musculus macrophage receptor with collagenous structure (Marco), mRNA [NM_010766]	macrophage receptor with collagenous structure
A_51_P510418	1.63196	2.72563	Aldh1b1	Mus musculus aldehyde dehydrogenase 1 family, member B1 (Aldh1b1), nuclear gene encoding mitochondrial protein, mRNA [NM_028270]	aldehyde dehydrogenase 1 family, member B1
A_52_P257812	1.88125	2.46194	Lpl	Mus musculus lipoprotein lipase (Lpl), mRNA [NM_008509]	lipoprotein lipase
A_51_P279606	-0.878653	2.29356	Socs1	Mus musculus suppressor of cytokine signaling 1 (Socs1), transcript variant 2, mRNA [NM_009896]	suppressor of cytokine signaling 1
A_66_P107818	2.65707	2.24738	Gdf3	Mus musculus growth differentiation factor 3 (Gdf3), mRNA [NM_008108]	growth differentiation factor 3
A_52_P399934	0.506365	2.1446	Dusp2	Mus musculus dual specificity phosphatase 2 (Dusp2), mRNA [NM_010090]	dual specificity phosphatase 2
A_55_P2018061	0.0901728	2.11009	Cd209a	Mus musculus CD209a antigen (Cd209a), mRNA [NM_133238]	CD209a antigen
A_55_P1960735	0.665574	2.00543	Gdf15	Mus musculus growth differentiation factor 15 (Gdf15), mRNA [NM_011819]	growth differentiation factor 15
A_55_P2125351	0.413089	1.89412	Sema6d	Mus musculus sema domain, transmembrane domain (TM), and cytoplasmic domain, (semaphorin) 6D (Sema6d), transcript variant 4, mRNA [NM_199241]	sema domain, transmembrane domain (TM), and cytoplasmic domain, (semaphorin) 6D
A_65_P14951	0.686067	1.89379	Cblb	Mus musculus Casitas B-lineage lymphoma b (Cblb), mRNA [NM_001033238]	Casitas B-lineage lymphoma b
A_51_P107362	0.541986	1.60824	Socs2	Mus musculus suppressor of cytokine signaling 2 (Socs2), transcript variant 1, mRNA [NM_007706]	suppressor of cytokine signaling 2
A_55_P2006148	0.0975847	1.10169	Aldh3b2	Mus musculus aldehyde dehydrogenase 3 family, member B2 (Aldh3b2), mRNA [NM_001177438]	aldehyde dehydrogenase 3 family, member B2
A_55_P1966189	0.78631	1.06117	Il4ra	Mus musculus interleukin 4 receptor, alpha (Il4ra), mRNA [NM_001008700]	interleukin 4 receptor, alpha
A_55_P1981972	1.46409	0.999093	Tnfrsf13b	Mus musculus tumor necrosis factor receptor superfamily, member 13b (Tnfrsf13b), mRNA [NM_021349]	tumor necrosis factor receptor superfamily, member 13b
A_52_P262219	2.02781	0.988499	Fos	Mus musculus FBJ osteosarcoma oncogene (Fos), mRNA [NM_010234]	FBJ osteosarcoma oncogene
A_51_P220806	2.20345	0.988276	Gdf9	Mus musculus growth differentiation factor 9 (Gdf9), mRNA [NM_008110]	growth differentiation factor 9
A_51_P486810	1.32703	0.980297	Gpx2	Mus musculus glutathione peroxidase 2 (Gpx2), mRNA [NM_030677]	glutathione peroxidase 2
A_55_P2068892	1.12012	0.945622	Il6ra	Mus musculus interleukin 6 receptor, alpha (Il6ra), mRNA [NM_010559]	interleukin 6 receptor, alpha
A_51_P481679	1.13791	0.94379	Angptl3	Mus musculus angiopoietin-like 3 (Angptl3), mRNA [NM_013913]	angiopoietin-like 3
A_65_P10913	1.15881	0.812799	Tgfb2	Mus musculus transforming growth factor, beta 2 (Tgfb2), mRNA [NM_009367]	transforming growth factor, beta 2
A_51_P430766	0.641471	0.756918	Il10	Mus musculus interleukin 10 (Il10), mRNA [NM_010548]	interleukin 10
A_52_P108346	-0.260761	0.569716	Myc	Mus musculus myelocytomatosis oncogene (Myc), transcript variant 1, mRNA [NM_010849]	myelocytomatosis oncogene
A_52_P471395	0.166931	0.564209	Ifngr2	Mus musculus interferon gamma receptor 2 (Ifngr2), mRNA [NM_008338]	interferon gamma receptor 2
A_51_P254895	0.735531	0.563742	Cyp4a10	Mus musculus cytochrome P450, family 4, subfamily a, polypeptide 10 (Cyp4a10), mRNA [NM_010011]	cytochrome P450, family 4, subfamily a, polypeptide 10
A_51_P279693	-0.328167	0.528167	Cyp1a1	Mus musculus cytochrome P450, family 1, subfamily a, polypeptide 1 (Cyp1a1), transcript variant 1, mRNA [NM_009992]	cytochrome P450, family 1, subfamily a, polypeptide 1
A_51_P263965	1.12138	0.467088	Hmox1	Mus musculus heme oxygenase (decycling) 1 (Hmox1), mRNA [NM_010442]	heme oxygenase (decycling) 1
A_52_P132761	0.527532	0.458118	Stat6	Mus musculus signal transducer and activator of transcription 6 (Stat6), mRNA [NM_009284]	signal transducer and activator of transcription 6
A_52_P207303	0.0418882	0.405315	Bmp7	Mus musculus bone morphogenetic protein 3 (Bmp3), mRNA [NM_173404]	bone morphogenetic protein 3
A_55_P1961084	0.661945	0.360486	Map3k1	Mus musculus mitogen-activated protein kinase kinase kinase 1 (Map3k1), mRNA [NM_011945]	mitogen-activated protein kinase kinase kinase 1
A_55_P2023577	0.373228	0.354753	Txn2	Mus musculus 21 days neonate cerebellum cDNA, RIKEN full-length enriched library, clone:G630016F24 product:thioredoxin, mitochondrial, full insert sequence. [AK090199]	thioredoxin 2
A_51_P463452	0.695574	0.237418	Acsl1	Mus musculus acyl-CoA synthetase long-chain family member 1 (Acsl1), mRNA [NM_007981]	acyl-CoA synthetase long-chain family member 1
A_55_P2000909	0.0368094	0.194237	Atp5l	Mus musculus ATP synthase, H+ transporting, mitochondrial F0 complex, subunit g (Atp5l), nuclear gene encoding mitochondrial protein, mRNA [NM_013795]	ATP synthase, H+ transporting, mitochondrial F0 complex, subunit g
A_55_P2066384	0.261066	0.187751	Akt1	Mus musculus thymoma viral proto-oncogene 1 (Akt1), transcript variant 1, mRNA [NM_009652]	thymoma viral proto-oncogene 1
A_55_P1991219	0.796896	0.18106	Stat3	Mus musculus signal transducer and activator of transcription 3 (Stat3), transcript variant 3, mRNA [NM_011486]	signal transducer and activator of transcription 3
A_55_P2129309	0.0505598	0.117137	Foxo3	Mus musculus 0 day neonate eyeball cDNA, RIKEN full-length enriched library, clone:E130305O06 product:forkhead box O3, full insert sequence. [AK143198]	forkhead box O3
A_55_P2014114	-0.395632	0.112411	Atp5j	ATP synthase, H+ transporting, mitochondrial F0 complex, subunit F [Source:MGI Symbol;Acc:MGI:107777] [ENSMUST00000114193]	ATP synthase, H+ transporting, mitochondrial F0 complex, subunit F
A_55_P2131831	3.59063	0.106113	Gdf5	Mus musculus growth differentiation factor 5 (Gdf5), mRNA [NM_008109]	growth differentiation factor 5
A_55_P2079967	0.352735	0.100628	Map3k5	Mus musculus mitogen-activated protein kinase kinase kinase 5 (Map3k5), mRNA [NM_008580]	mitogen-activated protein kinase kinase kinase 5
A_51_P191611	0.809394	0.0984058	Cat	Mus musculus catalase (Cat), mRNA [NM_009804]	catalase
A_52_P175952	0.193018	0.0658936	Map3k7	Mus musculus mitogen-activated protein kinase kinase kinase 7 (Map3k7), transcript variant A, mRNA [NM_172688]	mitogen-activated protein kinase kinase kinase 7
A_55_P2008214	2.03958	0.0484364	Gdf7	Mus musculus growth differentiation factor 7 (Gdf7), mRNA [NM_013527]	growth differentiation factor 7
A_55_P2085576	2.36453	0.0416961	Map3k9	Mus musculus mitogen-activated protein kinase kinase kinase 9 (Map3k9), transcript variant 1, mRNA [NM_001174107]	mitogen-activated protein kinase kinase kinase 9
A_66_P105801	0.39134	0.0254211	Igf1r	Mus musculus insulin-like growth factor I receptor (Igf1r), mRNA [NM_010513]	insulin-like growth factor I receptor
A_55_P1967196	0.812641	0.024241	Lamb3	Mus musculus laminin, beta 3 (Lamb3), mRNA [NM_008484]	laminin, beta 3
A_55_P2007326	2.24508	0.0210524	Cyp2a4	Mus musculus cytochrome P450, family 2, subfamily a, polypeptide 4 (Cyp2a4), mRNA [NM_009997]	cytochrome P450, family 2, subfamily a, polypeptide 4
A_55_P1980796	0.202461	0.0188966	Il2ra	Mus musculus interleukin 2 receptor, alpha chain (Il2ra), mRNA [NM_008367]	interleukin 2 receptor, alpha chain
A_55_P2112882	0.174539	0.0138092	Adh6a	Mus musculus alcohol dehydrogenase 6A (class V) (Adh6a), mRNA [NM_026945]	alcohol dehydrogenase 6A (class V)
A_55_P2138386	0.165395	0.0113668	Il5	Mus musculus interleukin 5 (Il5), mRNA [NM_010558]	interleukin 5
A_51_P478678	0.18305	0.00763178	Angptl1	angiopoietin-like 1 [Source:MGI Symbol;Acc:MGI:1919963] [ENSMUST00000111720]	angiopoietin-like 1
A_51_P320614	-0.0323167	0.00462198	Txnrd1	Mus musculus thioredoxin reductase 1 (Txnrd1), transcript variant 1, mRNA [NM_001042523]	thioredoxin reductase 1
A_55_P2049256	-0.13731	-0.00988483	Mapkapk5	Mus musculus MAP kinase-activated protein kinase 5 (Mapkapk5), mRNA [NM_010765]	MAP kinase-activated protein kinase 5
A_55_P2018292	-0.167438	-0.0179443	Map2k4	Mus musculus mitogen-activated protein kinase kinase 4 (Map2k4), mRNA [NM_009157]	mitogen-activated protein kinase kinase 4
A_55_P1956882	-0.0953374	-0.0381165	Cpt1b	Mus musculus carnitine palmitoyltransferase 1b, muscle (Cpt1b), nuclear gene encoding mitochondrial protein, mRNA [NM_009948]	carnitine palmitoyltransferase 1b, muscle
A_55_P1981405	0.0699973	-0.0569825	Gsk3a	Mus musculus glycogen synthase kinase 3 alpha (Gsk3a), mRNA [NM_001031667]	glycogen synthase kinase 3 alpha
A_52_P116253	0.307195	-0.0667057	Atf2	Mus musculus activating transcription factor 2 (Atf2), transcript variant 1, mRNA [NM_001025093]	activating transcription factor 2
A_55_P2069818	-0.00399733	-0.0844383	Mapk10	Mus musculus mitogen-activated protein kinase 10 (Mapk10), transcript variant 1, mRNA [NM_009158]	mitogen-activated protein kinase 10
A_55_P2031045	0.013063	-0.0955977	Stat5b	Mus musculus signal transducer and activator of transcription 5B (Stat5b), transcript variant 1, mRNA [NM_011489]	signal transducer and activator of transcription 5B
A_52_P417437	0.117682	-0.126766	Gab1	Mus musculus growth factor receptor bound protein 2-associated protein 1 (Gab1), mRNA [NM_021356]	growth factor receptor bound protein 2-associated protein 1
A_66_P104190	-0.0972056	-0.141127	Gsk3b	Mus musculus glycogen synthase kinase 3 beta (Gsk3b), mRNA [NM_019827]	glycogen synthase kinase 3 beta
A_55_P1979082	-0.174905	-0.182372	Shc1	Mus musculus src homology 2 domain-containing transforming protein C1 (Shc1), transcript variant 1, mRNA [NM_001113331]	src homology 2 domain-containing transforming protein C1
A_55_P1955906	0.359043	-0.188086	Stat1	Mus musculus signal transducer and activator of transcription 1 (Stat1), transcript variant 2, mRNA [NM_009283]	signal transducer and activator of transcription 1
A_55_P2000090	-0.256371	-0.196086	Arf1	Mus musculus ADP-ribosylation factor 1 (Arf1), transcript variant 1, mRNA [NM_001130408]	ADP-ribosylation factor 1
A_51_P344008	-0.0213461	-0.243247	Slc25a20	Mus musculus solute carrier family 25 (mitochondrial carnitine/acylcarnitine translocase), member 20 (Slc25a20), nuclear gene encoding mitochondrial protein, mRNA [NM_020520]	solute carrier family 25 (mitochondrial carnitine/acylcarnitine translocase), member 20
A_55_P2058757	-0.146714	-0.247684	Cap1	Mus musculus CAP, adenylate cyclase-associated protein 1 (yeast) (Cap1), mRNA [NM_007598]	CAP, adenylate cyclase-associated protein 1 (yeast)
A_65_P05358	-0.259273	-0.258131	ND1	mitochondrially encoded NADH dehydrogenase 1 [Source:MGI Symbol;Acc:MGI:101787] [ENSMUST00000082392]	NADH dehydrogenase subunit 1
A_51_P280492	-0.410772	-0.263171	Ndufa9	Mus musculus NADH dehydrogenase (ubiquinone) 1 alpha subcomplex, 9 (Ndufa9), nuclear gene encoding mitochondrial protein, mRNA [NM_025358]	NADH dehydrogenase (ubiquinone) 1 alpha subcomplex, 9
A_52_P352187	1.9468	-0.299884	Acsl6	Mus musculus acyl-CoA synthetase long-chain family member 6 (Acsl6), transcript variant 4, mRNA [NM_001033599]	acyl-CoA synthetase long-chain family member 6
A_51_P149455	-0.324237	-0.46635	Acadl	Mus musculus acyl-Coenzyme A dehydrogenase, long-chain (Acadl), nuclear gene encoding mitochondrial protein, mRNA [NM_007381]	acyl-Coenzyme A dehydrogenase, long-chain
A_52_P595871	0.515452	-0.515452	Cyp1a2	Mus musculus cytochrome P450, family 1, subfamily a, polypeptide 2 (Cyp1a2), mRNA [NM_009993]	cytochrome P450, family 1, subfamily a, polypeptide 2
A_55_P2073915	0.211021	-0.523696	Nos1	nitric oxide synthase 1, neuronal [Source:MGI Symbol;Acc:MGI:97360] [ENSMUST00000086451]	nitric oxide synthase 1, neuronal
A_55_P2367803	-0.0754776	-0.55314	Il2	Mus musculus interleukin 2 (Il2), mRNA [NM_008366]	interleukin 2
A_55_P1992592	0.0142164	-0.653609	Il5ra	Mus musculus interleukin 5 receptor, alpha (Il5ra), mRNA [NM_008370]	interleukin 5 receptor, alpha
A_55_P1966982	-0.0460238	-0.695485	Gsr	Mus musculus glutathione reductase (Gsr), mRNA [NM_010344]	glutathione reductase
A_52_P395242	-0.579639	-0.726212	Map2k6	mitogen-activated protein kinase kinase 6 [Source:MGI Symbol;Acc:MGI:1346870] [ENSMUST00000100260]	mitogen-activated protein kinase kinase 6
A_51_P380699	-0.731435	-0.856767	Acsl6	Mus musculus acyl-CoA synthetase long-chain family member 6 (Acsl6), transcript variant 4, mRNA [NM_001033599]	acyl-CoA synthetase long-chain family member 6
A_52_P68893	-0.758089	-0.993854	Ifng	Mus musculus interferon gamma (Ifng), mRNA [NM_008337]	interferon gamma
