# Supplementary material for: Reduced oxidative capacity in macrophages results in systemic insulin resistance
Source: Nat Commun. 2018 Apr 19;9:1551. doi: 10.1038/s41467-018-03998-z (PMC5908799; doi:10.1038/s41467-018-03998-z)
Supplement: Supplementary file 5 — Supplementary Data 2 [file 41467_2018_3998_MOESM5_ESM.xlsx]

## Sheet: BP
Category	Term	Count	%	PValue	Genes	List Total	Pop Hits	Pop Total	Fold Enrichment	Bonferroni	Benjamini	FDR
GOTERM_BP_FAT	GO:0009611~response to wounding	43	3.88437	4.39228e-08	NM_007482, NM_009912, NM_010170, NM_011347, NM_145927, NM_011820, NM_010172, NM_010767, NM_080844, NM_008243, AK047340, NM_011316, NM_138648, NM_009364, NM_019577, NM_008223, NM_008878, NM_019549, NM_145126, NM_009892, NM_031168, NM_013503, NM_080729, NM_025961, NM_011146, NM_008455, NM_013652, NM_013654, NM_010169, NM_007972, NM_011331, NM_020008, NM_011330, NM_009311, NM_010101, NM_011333, NM_0…	662	347	13588	2.54353	9.81188e-05	9.81188e-05	7.64929e-05
GOTERM_BP_FAT	GO:0006952~defense response	46	4.15537	3.08162e-06	NM_009912, NM_011347, NM_011820, NM_010767, NM_011316, NM_138648, NM_207247, AK019622, NM_019577, NM_008362, NM_001025602, NM_008878, NM_181683, NM_010553, NM_145126, NM_009892, NM_031168, NM_080729, NM_138582, NM_011146, NM_010743, NM_010846, NM_008455, NM_008428, NM_013652, NM_010169, NM_001077189, NM_013654, NM_011331, NM_020008, NM_011330, NM_009311, NM_010101, NM_011333, NM_011332, NM_010349…	662	448	13588	2.10755	0.00686071	0.00343626	0.0053666
GOTERM_BP_FAT	GO:0006954~inflammatory response	28	2.52936	1.3474e-05	NM_009912, NM_011347, NM_011820, NM_010767, NM_138648, NM_011316, NM_019577, NM_008878, NM_145126, NM_009892, NM_031168, NM_080729, NM_011146, NM_008455, NM_013652, NM_013654, NM_010169, NM_011331, NM_020008, NM_009311, NM_011330, NM_010101, NM_011333, NM_013465, NM_203320, NM_007560, NM_001003893, NM_009140, NM_007514	662	225	13588	2.55431	0.0296526	0.00998355	0.0234628
GOTERM_BP_FAT	GO:0006955~immune response	45	4.06504	2.4843e-05	NM_001033978, NM_139299, NM_153564, NM_170758, NM_001170333, NM_016850, NM_010767, NM_021349, NM_138648, BC117807, NM_001034909, NM_207247, NM_053093, NM_019577, NM_008362, NM_001025602, NM_010553, NM_008204, NM_031168, NM_011103, NM_010493, NM_010386, NM_010743, NM_010846, NM_008428, NM_013652, NM_010388, NM_001033238, NM_001077189, NM_013654, NM_011331, NM_020008, NM_011330, NM_011333, NM_00104…	662	471	13588	1.96105	0.0539879	0.0137792	0.043256
GOTERM_BP_FAT	GO:0006775~fat-soluble vitamin metabolic process	9	0.813008	0.000176965	NM_010009, NM_008096, NM_007811, NM_015767, NM_053080, NM_007759, NM_011921, NM_175512, NM_029987	662	34	13588	5.43327	0.326573	0.0760294	0.307743
GOTERM_BP_FAT	GO:0007166~cell surface receptor linked signal transduction	156	14.0921	0.000452904	NM_146510, NM_010170, NM_001025381, NM_134239, NM_146865, NM_146706, NM_010071, NM_146840, NM_007720, NM_146398, NM_146598, NM_008106, NM_146308, NM_008479, NM_010169, NM_008772, NM_001077189, NM_146297, NM_013617, NM_009311, NM_181753, NM_146473, NM_010101, NM_146527, NM_010205, NM_146859, NM_013619, NM_010104, NM_001011867, NM_181072, NM_146379, NM_011719, NM_175493, NM_020259, NM_146381, NM_02…	662	2495	13588	1.28337	0.636515	0.155212	0.785822
GOTERM_BP_FAT	GO:0007186~G-protein coupled receptor protein signaling pathway	121	10.9304	0.000798811	NM_146510, NM_010170, NM_001025381, NM_134239, NM_146865, NM_146706, NM_146840, NM_007720, NM_146398, NM_146598, NM_008106, NM_146308, NM_010169, NM_008772, NM_146297, NM_013617, NM_009311, NM_181753, NM_146473, NM_010101, NM_146527, NM_146859, NM_013619, NM_010104, NM_001011867, NM_146379, NM_175493, NM_146381, NM_175681, NM_001105065, NM_146284, NM_010298, NM_009912, NM_146482, NM_203490, NM_14…	662	1877	13588	1.32318	0.832246	0.225112	1.38207
GOTERM_BP_FAT	GO:0042060~wound healing	15	1.35501	0.00105363	NM_010170, NM_145927, NM_010172, NM_080844, NM_008243, AK047340, NM_009364, NM_008223, NM_019549, NM_013503, NM_025961, NM_008455, NM_021489, NM_010169, NM_007972	662	112	13588	2.74897	0.905111	0.255008	1.81915
GOTERM_BP_FAT	GO:0050878~regulation of body fluid levels	13	1.17435	0.00121386	NM_010170, NM_010104, NM_010172, NM_080844, NM_008243, NM_009364, NM_008223, NM_024412, NM_019549, NM_008455, NM_021489, NM_010169, NM_007972	662	89	13588	2.99813	0.933689	0.260284	2.09304
GOTERM_BP_FAT	GO:0019221~cytokine-mediated signaling pathway	10	0.903342	0.00140578	NM_009896, NM_008413, NM_007780, NM_011333, NM_031168, NM_134103, NM_010560, NM_010664, AK166854, NM_008362	662	56	13588	3.6653	0.956835	0.26968	2.42017
GOTERM_BP_FAT	GO:0001523~retinoid metabolic process	7	0.63234	0.00194716	NM_007811, NM_080436, NM_053080, NM_007759, NM_011921, NM_175512, NM_029987	662	28	13588	5.13142	0.987147	0.326884	3.33739
GOTERM_BP_FAT	GO:0016101~diterpenoid metabolic process	7	0.63234	0.00194716	NM_007811, NM_080436, NM_053080, NM_007759, NM_011921, NM_175512, NM_029987	662	28	13588	5.13142	0.987147	0.326884	3.33739
GOTERM_BP_FAT	GO:0050817~coagulation	11	0.993677	0.00195999	NM_010170, NM_019549, NM_010172, NM_080844, NM_008243, NM_021489, NM_008455, NM_009364, NM_010169, NM_008223, NM_007972	662	70	13588	3.22546	0.987511	0.305972	3.35902
GOTERM_BP_FAT	GO:0007596~blood coagulation	11	0.993677	0.00195999	NM_010170, NM_019549, NM_010172, NM_080844, NM_008243, NM_021489, NM_008455, NM_009364, NM_010169, NM_008223, NM_007972	662	70	13588	3.22546	0.987511	0.305972	3.35902
GOTERM_BP_FAT	GO:0007599~hemostasis	11	0.993677	0.00218425	NM_010170, NM_019549, NM_010172, NM_080844, NM_008243, NM_021489, NM_008455, NM_009364, NM_010169, NM_008223, NM_007972	662	71	13588	3.18003	0.99244	0.313237	3.7365
GOTERM_BP_FAT	GO:0006721~terpenoid metabolic process	7	0.63234	0.00235568	NM_007811, NM_080436, NM_053080, NM_007759, NM_011921, NM_175512, NM_029987	662	29	13588	4.95447	0.99485	0.313633	4.02412
GOTERM_BP_FAT	GO:0007601~visual perception	13	1.17435	0.0035938	NM_181753, NM_009102, NM_008938, NM_011283, NM_054068, NM_144813, NM_029987, NM_013927, NM_008106, NM_145383, NM_023898, NM_001159730, NM_010298	662	101	13588	2.64192	0.999679	0.415034	6.07747
GOTERM_BP_FAT	GO:0030193~regulation of blood coagulation	5	0.451671	0.00375652	NM_019549, NM_011347, NM_021489, NM_008455, NM_010169	662	14	13588	7.3306	0.999777	0.408736	6.34423
GOTERM_BP_FAT	GO:0050953~sensory perception of light stimulus	13	1.17435	0.003898	NM_181753, NM_009102, NM_008938, NM_011283, NM_054068, NM_144813, NM_029987, NM_013927, NM_008106, NM_145383, NM_023898, NM_001159730, NM_010298	662	102	13588	2.61602	0.999838	0.401449	6.57558
GOTERM_BP_FAT	GO:0006766~vitamin metabolic process	10	0.903342	0.00601176	NM_010009, NM_027552, NM_008096, NM_007811, NM_015767, NM_053080, NM_007759, NM_011921, NM_175512, NM_029987	662	69	13588	2.97474	0.999999	0.526867	9.96868
GOTERM_BP_FAT	GO:0042330~taxis	13	1.17435	0.00665234	NM_011331, NM_011330, NM_009912, NM_011333, NM_011332, NM_203320, NM_019577, NM_001136077, NM_007720, NM_007895, NM_009140, NM_013652, NM_001012766, NM_013654	662	109	13588	2.44802	1	0.543784	10.9738
GOTERM_BP_FAT	GO:0006935~chemotaxis	13	1.17435	0.00665234	NM_011331, NM_011330, NM_009912, NM_011333, NM_011332, NM_203320, NM_019577, NM_001136077, NM_007720, NM_007895, NM_009140, NM_013652, NM_001012766, NM_013654	662	109	13588	2.44802	1	0.543784	10.9738
GOTERM_BP_FAT	GO:0006776~vitamin A metabolic process	6	0.542005	0.00753376	NM_007811, NM_053080, NM_007759, NM_011921, NM_175512, NM_029987	662	26	13588	4.7367	1	0.570317	12.3396
GOTERM_BP_FAT	GO:0042573~retinoic acid metabolic process	5	0.451671	0.00795227	NM_007811, NM_053080, NM_007759, NM_011921, NM_175512	662	17	13588	6.03696	1	0.572308	12.9811
GOTERM_BP_FAT	GO:0050865~regulation of cell activation	16	1.44535	0.00905781	NM_021396, NM_016671, NM_011347, NM_021349, NM_009856, AF142780, NM_011611, NM_021893, NM_019549, NM_031168, NM_010386, NM_007413, NM_008479, NM_001077189, NM_028075, NM_007514, NM_001033238	662	156	13588	2.1052	1	0.60306	14.6546
GOTERM_BP_FAT	GO:0010817~regulation of hormone levels	14	1.26468	0.00943133	XM_001472632, NM_053080, NM_007759, NM_011921, NM_007756, NM_007560, NM_007811, NM_031168, NM_011286, NM_194057, NM_016977, NM_175140, NM_175512, NM_001033229	662	128	13588	2.245	1	0.601647	15.2131
GOTERM_BP_FAT	GO:0032101~regulation of response to external stimulus	12	1.08401	0.0113981	NM_019549, NM_011347, NM_013465, NM_007413, NM_021489, NM_008455, NM_144802, NM_182809, NM_008940, NM_010169, NM_007514, NM_001077189	662	103	13588	2.39134	1	0.655983	18.0975
GOTERM_BP_FAT	GO:0016042~lipid catabolic process	14	1.26468	0.0135403	NM_019677, NM_012045, NM_027340, NM_001136077, AK161095, NM_009693, NM_010009, NM_177304, NM_001042719, NM_001024137, NM_025469, NM_175556, NM_012044, NM_001122954	662	134	13588	2.14447	1	0.704247	21.134
GOTERM_BP_FAT	GO:0050818~regulation of coagulation	5	0.451671	0.0144229	NM_019549, NM_011347, NM_021489, NM_008455, NM_010169	662	20	13588	5.13142	1	0.713003	22.3539
GOTERM_BP_FAT	GO:0007155~cell adhesion	40	3.61337	0.0159228	NM_001098172, NM_016685, NM_011347, NM_030596, NM_011345, NM_138648, NM_009869, NM_008729, NM_001109758, NM_021324, AK046885, NM_018778, NM_001109751, NM_019549, AK052040, NM_010493, NM_010650, NM_013793, NM_008770, NM_020595, NM_009398, NM_001005421, NM_025685, NM_001003672, NM_020008, NM_016674, NM_177129, NM_009928, NM_008938, NM_013591, NM_175189, AK142339, NM_001039094, NM_018764, NM_0011227…	662	561	13588	1.46351	1	0.735011	24.3862
GOTERM_BP_FAT	GO:0022610~biological adhesion	40	3.61337	0.0162827	NM_001098172, NM_016685, NM_011347, NM_030596, NM_011345, NM_138648, NM_009869, NM_008729, NM_001109758, NM_021324, AK046885, NM_018778, NM_001109751, NM_019549, AK052040, NM_010493, NM_010650, NM_013793, NM_008770, NM_020595, NM_009398, NM_001005421, NM_025685, NM_001003672, NM_020008, NM_016674, NM_177129, NM_009928, NM_008938, NM_013591, NM_175189, AK142339, NM_001039094, NM_018764, NM_0011227…	662	562	13588	1.4609	1	0.730131	24.8663
GOTERM_BP_FAT	GO:0019748~secondary metabolic process	9	0.813008	0.018388	NM_027552, NM_007811, NM_009992, NM_080436, NM_053080, NM_007759, NM_011921, NM_175512, NM_029987	662	69	13588	2.67726	1	0.760618	27.6181
GOTERM_BP_FAT	GO:0001763~morphogenesis of a branching structure	13	1.17435	0.0186153	NM_010228, NM_011330, NM_008275, NM_010205, NM_010104, NM_008729, NM_010512, NM_184052, AK005502, NM_009504, NM_031168, NM_028351, NM_016907, NM_013657, NM_010164	662	125	13588	2.13467	1	0.753226	27.9094
GOTERM_BP_FAT	GO:0010648~negative regulation of cell communication	17	1.53568	0.0193553	NM_026380, NM_010349, NM_028016, NM_009133, NM_013465, NM_010512, NM_184052, NM_139227, NM_010051, NM_001025602, NM_020259, NM_009896, NM_009895, NM_013503, NM_011103, NM_010743, NM_007706, NM_009062, NM_001033238	662	186	13588	1.876	1	0.755491	28.8502
GOTERM_BP_FAT	GO:0031175~neuron projection development	19	1.71635	0.0199704	NM_030699, M21041, NM_009133, AK149002, NM_010118, AK047340, NM_031161, NM_007560, NM_001109751, AK047716, NM_023047, NM_153529, NM_033608, NM_012014, NM_010143, NM_009891, AK042354, NM_008940, NM_001079883	662	218	13588	1.78894	1	0.755439	29.6234
GOTERM_BP_FAT	GO:0035116~embryonic hindlimb morphogenesis	5	0.451671	0.0201696	NM_008607, NM_201617, NM_010205, NM_007442, X56569	662	22	13588	4.66493	1	0.748265	29.8722
GOTERM_BP_FAT	GO:0031644~regulation of neurological system process	12	1.08401	0.0215671	NM_009886, NM_001143834, NM_011498, NM_010349, NM_013503, NM_010104, NM_020278, NM_010118, NM_009891, NM_008729, NM_008940, NM_010169	662	113	13588	2.17972	1	0.761311	31.5939
GOTERM_BP_FAT	GO:0051241~negative regulation of multicellular organismal process	11	0.993677	0.0234607	NM_053172, NM_010349, NM_008689, NM_013503, NM_013465, NM_007413, NM_007706, NM_011146, NM_009856, NM_008455, NM_008940	662	100	13588	2.25782	1	0.78026	33.8632
GOTERM_BP_FAT	GO:0018298~protein-chromophore linkage	4	0.361337	0.0279162	NM_181753, NM_009102, NM_008106, NM_145383	662	14	13588	5.86448	1	0.827437	38.926
GOTERM_BP_FAT	GO:0006720~isoprenoid metabolic process	7	0.63234	0.0306265	NM_007811, NM_080436, NM_053080, NM_007759, NM_011921, NM_175512, NM_029987	662	49	13588	2.93224	1	0.847117	41.8246
GOTERM_BP_FAT	GO:0034105~positive regulation of tissue remodeling	3	0.271003	0.0311039	NM_009504, NM_013465, NM_016977	662	6	13588	10.2628	1	0.843957	42.3215
GOTERM_BP_FAT	GO:0042516~regulation of tyrosine phosphorylation of Stat3 protein	3	0.271003	0.0311039	NM_009896, NM_139299, NM_008413	662	6	13588	10.2628	1	0.843957	42.3215
GOTERM_BP_FAT	GO:0055003~cardiac myofibril assembly	3	0.271003	0.0311039	NM_009608, NM_028004, AK047340	662	6	13588	10.2628	1	0.843957	42.3215
GOTERM_BP_FAT	GO:0051969~regulation of transmission of nerve impulse	11	0.993677	0.0353389	NM_009886, NM_001143834, NM_011498, NM_010349, NM_013503, NM_010104, NM_020278, NM_010118, NM_009891, NM_008729, NM_008940	662	107	13588	2.11012	1	0.872663	46.5581
GOTERM_BP_FAT	GO:0044057~regulation of system process	17	1.53568	0.036355	NM_011498, NM_010349, NM_010104, NM_008729, NM_010118, NM_053093, NM_009886, NM_001143834, NM_001042528, NM_013503, NM_020278, NM_019515, NM_007413, NM_009109, NM_009891, NM_008940, NM_010169	662	201	13588	1.736	1	0.873593	47.53
GOTERM_BP_FAT	GO:0002694~regulation of leukocyte activation	14	1.26468	0.0374458	NM_021396, NM_016671, NM_021349, NM_009856, AF142780, NM_011611, NM_021893, NM_031168, NM_010386, NM_007413, NM_008479, NM_028075, NM_001077189, NM_001033238, NM_007514	662	154	13588	1.86597	1	0.87501	48.5548
GOTERM_BP_FAT	GO:0001817~regulation of cytokine production	13	1.17435	0.0384251	NM_020008, NM_010101, NM_016671, NM_009856, NM_011611, NM_013674, NM_031168, NM_008689, NM_007413, NM_011146, NM_008479, NM_028075, NM_010169	662	139	13588	1.91967	1	0.875588	49.4588
GOTERM_BP_FAT	GO:0009968~negative regulation of signal transduction	15	1.35501	0.039462	NM_026380, NM_028016, NM_009133, NM_013465, NM_010512, NM_184052, NM_139227, NM_010051, NM_001025602, NM_020259, NM_009896, NM_009895, NM_011103, NM_010743, NM_007706, NM_009062, NM_001033238	662	171	13588	1.8005	1	0.876528	50.3996
GOTERM_BP_FAT	GO:0034754~cellular hormone metabolic process	7	0.63234	0.0395106	NM_007811, NM_053080, NM_007759, NM_011921, NM_175512, NM_001033229, NM_007560	662	52	13588	2.76307	1	0.870848	50.4432
GOTERM_BP_FAT	GO:0046456~icosanoid biosynthetic process	5	0.451671	0.0400082	NM_009659, NM_011820, NM_009661, NM_008969, AK162394, NM_011539	662	27	13588	3.80105	1	0.868271	50.8884
GOTERM_BP_FAT	GO:0043434~response to peptide hormone stimulus	10	0.903342	0.0413459	NM_008413, NM_009251, NM_013465, NM_016977, NM_008458, NM_025961, NM_001127177, NM_010118, NM_029987, NM_001168294	662	95	13588	2.1606	1	0.871351	52.0667
GOTERM_BP_FAT	GO:0046627~negative regulation of insulin receptor signaling pathway	3	0.271003	0.0421607	NM_009896, NM_013465, NM_011103	662	7	13588	8.79672	1	0.870936	52.7713
GOTERM_BP_FAT	GO:0030099~myeloid cell differentiation	10	0.903342	0.0437465	NM_001113198, NM_013674, NM_009912, NM_139299, NM_008413, AK166356, NM_001083955, NM_080729, AK158370, NM_001110783	662	96	13588	2.13809	1	0.875308	54.1147
GOTERM_BP_FAT	GO:0007626~locomotory behavior	19	1.71635	0.0439373	NM_011331, NM_011330, NM_009912, NM_011333, NM_011332, NM_203320, NM_019577, NM_007720, NM_001136077, NM_009886, NM_001143834, NM_001042528, NM_007895, NM_009891, NM_009140, NM_001077499, NM_013652, NM_001012766, NM_013654, NM_010298	662	239	13588	1.63175	1	0.871075	54.2739
GOTERM_BP_FAT	GO:0007167~enzyme linked receptor protein signaling pathway	21	1.89702	0.0447102	NM_008808, NM_010228, NM_008413, NM_011333, NM_010205, NM_001127177, NM_007937, NM_181072, NM_010512, NM_184052, NM_029987, NM_010071, NM_007560, AK005502, NM_009384, NM_008029, NM_010154, NM_030614, NM_018747, NM_010143, NM_001042542, NM_011212, NM_182809	662	273	13588	1.5789	1	0.87045	54.9134
GOTERM_BP_FAT	GO:0006636~unsaturated fatty acid biosynthetic process	5	0.451671	0.0449443	NM_009659, NM_011820, NM_009661, NM_008969, AK162394, NM_011539	662	28	13588	3.6653	1	0.866593	55.1054
GOTERM_BP_FAT	GO:0035272~exocrine system development	6	0.542005	0.0474095	NM_031168, NM_010205, NM_009864, NM_177375, NM_010512, NM_013657, NM_184052	662	41	13588	3.00376	1	0.875898	57.0814
GOTERM_BP_FAT	GO:0007169~transmembrane receptor protein tyrosine kinase signaling pathway	16	1.44535	0.0478668	NM_010228, NM_008413, NM_011333, NM_010205, NM_001127177, NM_007937, NM_181072, NM_010512, NM_184052, NM_029987, NM_010071, AK005502, NM_009384, NM_008029, NM_010154, NM_030614, NM_010143, NM_182809	662	192	13588	1.71047	1	0.8735	57.4387
GOTERM_BP_FAT	GO:0019226~transmission of nerve impulse	18	1.62602	0.0497186	NM_009311, NM_013491, NM_010349, AK149002, NM_010118, NM_001039354, NM_008071, NM_007756, NM_001122893, AK133597, NM_001042528, NM_013503, NM_011286, NM_009891, NM_008770, NM_008940, NM_010298, NM_009937	662	226	13588	1.63479	1	0.878734	58.8576
GOTERM_BP_FAT	GO:0022612~gland morphogenesis	9	0.813008	0.0513021	NM_011330, NM_009504, NM_008275, NM_008970, NM_031168, NM_010205, NM_009864, NM_010512, NM_013657, NM_184052	662	84	13588	2.19918	1	0.882245	60.0354
GOTERM_BP_FAT	GO:0006026~aminoglycan catabolic process	4	0.361337	0.0542342	NM_145126, NM_009892, NM_027111, NM_207247	662	18	13588	4.56126	1	0.891872	62.1327
GOTERM_BP_FAT	GO:0050804~regulation of synaptic transmission	10	0.903342	0.0542758	NM_009886, NM_001143834, NM_011498, NM_010349, NM_013503, NM_010104, NM_020278, NM_010118, NM_009891, NM_008729	662	100	13588	2.05257	1	0.887762	62.1617
GOTERM_BP_FAT	GO:0009725~response to hormone stimulus	14	1.26468	0.0591382	NM_201641, NM_008607, NM_008413, XM_001472632, NM_009251, AK033564, NM_013465, NM_001127177, NM_010118, NM_029987, NM_001168294, NM_016977, NM_025961, NM_008458	662	165	13588	1.74157	1	0.904437	65.4105
GOTERM_BP_FAT	GO:0007610~behavior	28	2.52936	0.0604257	NM_009912, XM_001472632, NM_010118, NM_008729, NM_019577, NM_007720, NM_001143834, NM_013503, NM_007895, NM_009891, NM_013652, NM_001077499, NM_001012766, NM_001114663, NM_013654, NM_011331, NM_011330, NM_011333, NM_011332, NM_010349, NM_203320, NM_031161, NM_001136077, NM_009886, NM_001042528, NM_016977, NM_009140, NM_008940, NM_010298	662	405	13588	1.41906	1	0.905582	66.2256
GOTERM_BP_FAT	GO:0002504~antigen processing and presentation of peptide or polysaccharide antigen via MHC class II	4	0.361337	0.062155	NM_001033978, NM_010386, NM_010388, NM_001077189	662	19	13588	4.3212	1	0.908305	67.292
GOTERM_BP_FAT	GO:0046425~regulation of JAK-STAT cascade	4	0.361337	0.062155	NM_009896, NM_139299, NM_008413, NM_007706	662	19	13588	4.3212	1	0.908305	67.292
GOTERM_BP_FAT	GO:0009719~response to endogenous stimulus	15	1.35501	0.0651281	NM_201641, NM_008607, NM_008413, XM_001472632, NM_009251, AK033564, NM_013465, NM_001127177, NM_010118, NM_029987, NM_001168294, NM_013503, NM_016977, NM_025961, NM_008458	662	184	13588	1.67329	1	0.91511	69.0516
GOTERM_BP_FAT	GO:0010578~regulation of adenylate cyclase activity involved in G-protein signaling	5	0.451671	0.0679099	NM_008970, NM_201617, NM_013503, NM_007413, NM_080468	662	32	13588	3.20714	1	0.920659	70.6167
GOTERM_BP_FAT	GO:0010579~positive regulation of adenylate cyclase activity by G-protein signaling pathway	5	0.451671	0.0679099	NM_008970, NM_201617, NM_013503, NM_007413, NM_080468	662	32	13588	3.20714	1	0.920659	70.6167
GOTERM_BP_FAT	GO:0007189~activation of adenylate cyclase activity by G-protein signaling pathway	5	0.451671	0.0679099	NM_008970, NM_201617, NM_013503, NM_007413, NM_080468	662	32	13588	3.20714	1	0.920659	70.6167
GOTERM_BP_FAT	GO:0016337~cell-cell adhesion	18	1.62602	0.0686824	NM_020008, NM_016674, NM_001098172, NM_011347, NM_030596, NM_018764, NM_001122758, NM_009869, NM_021324, NM_018778, NM_007560, NM_009886, NM_019549, NM_009864, NM_010493, NM_020595, NM_008770, NM_001003672, NM_013805	662	236	13588	1.56552	1	0.919796	71.038
GOTERM_BP_FAT	GO:0009581~detection of external stimulus	7	0.63234	0.070551	NM_020008, NM_181753, NM_009102, NM_172709, NM_008106, NM_145383, NM_001122893	662	60	13588	2.39466	1	0.922219	72.0335
GOTERM_BP_FAT	GO:0042445~hormone metabolic process	9	0.813008	0.0712104	XM_001472632, NM_007811, NM_053080, NM_175140, NM_007759, NM_011921, NM_175512, NM_001033229, NM_007560	662	90	13588	2.05257	1	0.921051	72.377
GOTERM_BP_FAT	GO:0042127~regulation of cell proliferation	35	3.1617	0.0720906	NM_008808, NM_001113198, NM_139299, NM_008413, NM_145927, NM_021349, NM_010512, NM_010637, AF142780, NM_008029, NM_031168, NM_011146, NM_009661, X56569, AK042354, NM_001033238, NM_001079883, NM_001077189, NM_010169, NM_021396, NM_011333, NM_008275, NM_008970, NM_010205, NM_028016, NM_010104, NM_011374, NM_184052, NM_031183, NM_011611, NM_010691, NM_021893, NM_030614, NM_010560, AK041682, NM_00896…	662	538	13588	1.33531	1	0.920547	72.8294
GOTERM_BP_FAT	GO:0046903~secretion	17	1.53568	0.0731278	NM_018800, NM_010104, AK047340, NM_001039354, NM_053093, NM_007756, NM_024412, NM_019549, NM_001042528, NM_031168, NM_178672, NM_011286, NM_194057, NM_016977, NM_009801, NM_010298, AK129084	662	221	13588	1.5789	1	0.920506	73.3534
GOTERM_BP_FAT	GO:0002683~negative regulation of immune system process	8	0.722674	0.0759259	NM_021396, NM_021893, NM_016671, NM_021349, NM_008479, NM_009319, NM_001033238, AF142780, NM_001077189	662	76	13588	2.1606	1	0.925292	74.7202
GOTERM_BP_FAT	GO:0048666~neuron development	21	1.89702	0.0774365	NM_030699, M21041, NM_009133, AK149002, NM_054068, NM_010118, AK047340, NM_029987, NM_031161, NM_007560, NM_001109751, AK047716, NM_023047, NM_153529, NM_033608, NM_012014, NM_010143, NM_009891, AK042354, NM_008940, NM_001079883	662	292	13588	1.47616	1	0.926432	75.4303
GOTERM_BP_FAT	GO:0000272~polysaccharide catabolic process	4	0.361337	0.0794836	NM_145126, NM_009892, NM_027111, NM_207247	662	21	13588	3.90965	1	0.928864	76.3627
GOTERM_BP_FAT	GO:0050877~neurological system process	95	8.58175	0.0810642	NM_146414, NM_146510, NM_009102, NM_001011832, NM_146417, NM_146344, AK149002, NM_207568, AK047340, NM_010118, NM_008729, NM_146865, NM_146706, NM_147056, NM_146840, NM_146398, NM_146598, NM_001143834, NM_008106, NM_146934, NM_146308, NM_001013575, NM_009891, NM_146935, NM_008770, NM_001159730, NM_146297, NM_013617, NM_146337, NM_181753, NM_009311, NM_146473, NM_013491, NM_001011790, NM_146527, N…	662	1681	13588	1.15999	1	0.930052	77.0596
GOTERM_BP_FAT	GO:0035137~hindlimb morphogenesis	5	0.451671	0.0812737	NM_008607, NM_201617, NM_010205, NM_007442, X56569	662	34	13588	3.01848	1	0.927931	77.1506
GOTERM_BP_FAT	GO:0006690~icosanoid metabolic process	5	0.451671	0.0812737	NM_009659, NM_011820, NM_009661, NM_008969, AK162394, NM_011539	662	34	13588	3.01848	1	0.927931	77.1506
GOTERM_BP_FAT	GO:0046626~regulation of insulin receptor signaling pathway	3	0.271003	0.0820669	NM_009896, NM_013465, NM_011103	662	10	13588	6.1577	1	0.927236	77.4917
GOTERM_BP_FAT	GO:0048167~regulation of synaptic plasticity	6	0.542005	0.082518	NM_001143834, NM_011498, NM_010349, NM_013503, NM_010118, NM_008729	662	48	13588	2.56571	1	0.925724	77.6836
GOTERM_BP_FAT	GO:0006887~exocytosis	10	0.903342	0.0873471	NM_018800, NM_019549, NM_011286, NM_178672, AK047340, NM_001039354, NM_053093, NM_007756, AK129084, NM_010298	662	110	13588	1.86597	1	0.934289	79.6431
GOTERM_BP_FAT	GO:0070664~negative regulation of leukocyte proliferation	5	0.451671	0.0884061	NM_021396, NM_021893, NM_021349, NM_001033238, AF142780, NM_001077189	662	35	13588	2.93224	1	0.934178	80.0506
GOTERM_BP_FAT	GO:0050672~negative regulation of lymphocyte proliferation	5	0.451671	0.0884061	NM_021396, NM_021893, NM_021349, NM_001033238, AF142780, NM_001077189	662	35	13588	2.93224	1	0.934178	80.0506
GOTERM_BP_FAT	GO:0032945~negative regulation of mononuclear cell proliferation	5	0.451671	0.0884061	NM_021396, NM_021893, NM_021349, NM_001033238, AF142780, NM_001077189	662	35	13588	2.93224	1	0.934178	80.0506
GOTERM_BP_FAT	GO:0051249~regulation of lymphocyte activation	12	1.08401	0.0924225	NM_021396, NM_016671, NM_021349, NM_009856, AF142780, NM_011611, NM_021893, NM_031168, NM_010386, NM_008479, NM_001077189, NM_028075, NM_001033238	662	144	13588	1.71047	1	0.94001	81.5272
GOTERM_BP_FAT	GO:0070570~regulation of neuron projection regeneration	2	0.180668	0.0949287	NM_182809, NM_008940	662	2	13588	20.5257	1	0.942542	82.3957
GOTERM_BP_FAT	GO:0043179~rhythmic excitation	2	0.180668	0.0949287	NM_010104, NM_009891	662	2	13588	20.5257	1	0.942542	82.3957
GOTERM_BP_FAT	GO:0045780~positive regulation of bone resorption	2	0.180668	0.0949287	NM_013465, NM_016977	662	2	13588	20.5257	1	0.942542	82.3957
GOTERM_BP_FAT	GO:0048679~regulation of axon regeneration	2	0.180668	0.0949287	NM_182809, NM_008940	662	2	13588	20.5257	1	0.942542	82.3957
GOTERM_BP_FAT	GO:0042363~fat-soluble vitamin catabolic process	2	0.180668	0.0949287	NM_010009, NM_007811	662	2	13588	20.5257	1	0.942542	82.3957
GOTERM_BP_FAT	GO:0046852~positive regulation of bone remodeling	2	0.180668	0.0949287	NM_013465, NM_016977	662	2	13588	20.5257	1	0.942542	82.3957
GOTERM_BP_FAT	GO:0030817~regulation of cAMP biosynthetic process	7	0.63234	0.095471	NM_010101, NM_008970, NM_201617, NM_013503, NM_010104, NM_007413, NM_080468	662	65	13588	2.21046	1	0.941427	82.5785
GOTERM_BP_FAT	GO:0048585~negative regulation of response to stimulus	7	0.63234	0.095471	NM_009896, NM_016671, NM_013465, NM_011103, NM_008940, NM_009319, NM_001077189	662	65	13588	2.21046	1	0.941427	82.5785
GOTERM_BP_FAT	GO:0033559~unsaturated fatty acid metabolic process	5	0.451671	0.0958289	NM_009659, NM_011820, NM_009661, NM_008969, AK162394, NM_011539	662	36	13588	2.85079	1	0.93998	82.6982
GOTERM_BP_FAT	GO:0030030~cell projection organization	22	1.98735	0.0980563	NM_008808, NM_030699, M21041, NM_009133, AK149002, NM_010118, AK047340, NM_021324, NM_031161, NM_007560, NM_001109751, AK047716, NM_023047, NM_153529, NM_033608, NM_012014, NM_010143, NM_001042542, NM_009891, AK042354, NM_008940, NM_001079883	662	319	13588	1.41556	1	0.941945	83.4256
GOTERM_BP_FAT	GO:0016338~calcium-independent cell-cell adhesion	4	0.361337	0.0986512	NM_016674, NM_008770, NM_018778, NM_013805	662	23	13588	3.56968	1	0.940965	83.615
GOTERM_BP_FAT	GO:0050766~positive regulation of phagocytosis	4	0.361337	0.0986512	NM_020008, NM_013465, NM_008987, NM_001077189	662	23	13588	3.56968	1	0.940965	83.615
GOTERM_BP_FAT	GO:0030326~embryonic limb morphogenesis	9	0.813008	0.0996447	NM_008121, NM_008607, NM_008275, AK038780, NM_201617, NM_010205, NM_007442, NM_007759, X56569, NM_010051	662	97	13588	1.90444	1	0.940705	83.9267
GOTERM_BP_FAT	GO:0035113~embryonic appendage morphogenesis	9	0.813008	0.0996447	NM_008121, NM_008607, NM_008275, AK038780, NM_201617, NM_010205, NM_007442, NM_007759, X56569, NM_010051	662	97	13588	1.90444	1	0.940705	83.9267

## Sheet: BP0524
Category	Term	Count	%	PValue	Genes	List Total	Pop Hits	Pop Total	Fold Enrichment	Bonferroni	Benjamini	FDR
GOTERM_BP_FAT	GO:0009611~response to wounding	43	3.88437	4.39228e-08	NM_007482, NM_009912, NM_010170, NM_011347, NM_145927, NM_011820, NM_010172, NM_010767, NM_080844, NM_008243, AK047340, NM_011316, NM_138648, NM_009364, NM_019577, NM_008223, NM_008878, NM_019549, NM_145126, NM_009892, NM_031168, NM_013503, NM_080729, NM_025961, NM_011146, NM_008455, NM_013652, NM_013654, NM_010169, NM_007972, NM_011331, NM_020008, NM_011330, NM_009311, NM_010101, NM_011333, NM_0…	662	347	13588	2.54353	9.81188e-05	9.81188e-05	7.64929e-05	24.4405	7.35731
GOTERM_BP_FAT	GO:0006952~defense response	46	4.15537	3.08162e-06	NM_009912, NM_011347, NM_011820, NM_010767, NM_011316, NM_138648, NM_207247, AK019622, NM_019577, NM_008362, NM_001025602, NM_008878, NM_181683, NM_010553, NM_145126, NM_009892, NM_031168, NM_080729, NM_138582, NM_011146, NM_010743, NM_010846, NM_008455, NM_008428, NM_013652, NM_010169, NM_001077189, NM_013654, NM_011331, NM_020008, NM_011330, NM_009311, NM_010101, NM_011333, NM_011332, NM_010349…	662	448	13588	2.10755	0.00686071	0.00343626	0.0053666	18.3079	5.51122
GOTERM_BP_FAT	GO:0006954~inflammatory response	28	2.52936	1.3474e-05	NM_009912, NM_011347, NM_011820, NM_010767, NM_138648, NM_011316, NM_019577, NM_008878, NM_145126, NM_009892, NM_031168, NM_080729, NM_011146, NM_008455, NM_013652, NM_013654, NM_010169, NM_011331, NM_020008, NM_009311, NM_011330, NM_010101, NM_011333, NM_013465, NM_203320, NM_007560, NM_001003893, NM_009140, NM_007514	662	225	13588	2.55431	0.0296526	0.00998355	0.0234628	16.1795	4.8705
GOTERM_BP_FAT	GO:0006955~immune response	45	4.06504	2.4843e-05	NM_001033978, NM_139299, NM_153564, NM_170758, NM_001170333, NM_016850, NM_010767, NM_021349, NM_138648, BC117807, NM_001034909, NM_207247, NM_053093, NM_019577, NM_008362, NM_001025602, NM_010553, NM_008204, NM_031168, NM_011103, NM_010493, NM_010386, NM_010743, NM_010846, NM_008428, NM_013652, NM_010388, NM_001033238, NM_001077189, NM_013654, NM_011331, NM_020008, NM_011330, NM_011333, NM_00104…	662	471	13588	1.96105	0.0539879	0.0137792	0.043256	15.2968	4.6048
GOTERM_BP_FAT	GO:0006775~fat-soluble vitamin metabolic process	9	0.813008	0.000176965	NM_010009, NM_008096, NM_007811, NM_015767, NM_053080, NM_007759, NM_011921, NM_175512, NM_029987	662	34	13588	5.43327	0.326573	0.0760294	0.307743	12.4642	3.75211
GOTERM_BP_FAT	GO:0007166~cell surface receptor linked signal transduction	156	14.0921	0.000452904	NM_146510, NM_010170, NM_001025381, NM_134239, NM_146865, NM_146706, NM_010071, NM_146840, NM_007720, NM_146398, NM_146598, NM_008106, NM_146308, NM_008479, NM_010169, NM_008772, NM_001077189, NM_146297, NM_013617, NM_009311, NM_181753, NM_146473, NM_010101, NM_146527, NM_010205, NM_146859, NM_013619, NM_010104, NM_001011867, NM_181072, NM_146379, NM_011719, NM_175493, NM_020259, NM_146381, NM_02…	662	2495	13588	1.28337	0.636515	0.155212	0.785822	11.1085	3.34399
GOTERM_BP_FAT	GO:0007186~G-protein coupled receptor protein signaling pathway	121	10.9304	0.000798811	NM_146510, NM_010170, NM_001025381, NM_134239, NM_146865, NM_146706, NM_146840, NM_007720, NM_146398, NM_146598, NM_008106, NM_146308, NM_010169, NM_008772, NM_146297, NM_013617, NM_009311, NM_181753, NM_146473, NM_010101, NM_146527, NM_146859, NM_013619, NM_010104, NM_001011867, NM_146379, NM_175493, NM_146381, NM_175681, NM_001105065, NM_146284, NM_010298, NM_009912, NM_146482, NM_203490, NM_14…	662	1877	13588	1.32318	0.832246	0.225112	1.38207	10.2899	3.09756
GOTERM_BP_FAT	GO:0042060~wound healing	15	1.35501	0.00105363	NM_010170, NM_145927, NM_010172, NM_080844, NM_008243, AK047340, NM_009364, NM_008223, NM_019549, NM_013503, NM_025961, NM_008455, NM_021489, NM_010169, NM_007972	662	112	13588	2.74897	0.905111	0.255008	1.81915	9.89042	2.97731
GOTERM_BP_FAT	GO:0050878~regulation of body fluid levels	13	1.17435	0.00121386	NM_010170, NM_010104, NM_010172, NM_080844, NM_008243, NM_009364, NM_008223, NM_024412, NM_019549, NM_008455, NM_021489, NM_010169, NM_007972	662	89	13588	2.99813	0.933689	0.260284	2.09304	9.68619	2.91583
GOTERM_BP_FAT	GO:0019221~cytokine-mediated signaling pathway	10	0.903342	0.00140578	NM_009896, NM_008413, NM_007780, NM_011333, NM_031168, NM_134103, NM_010560, NM_010664, AK166854, NM_008362	662	56	13588	3.6653	0.956835	0.26968	2.42017	9.47441	2.85208
GOTERM_BP_FAT	GO:0001523~retinoid metabolic process	7	0.63234	0.00194716	NM_007811, NM_080436, NM_053080, NM_007759, NM_011921, NM_175512, NM_029987	662	28	13588	5.13142	0.987147	0.326884	3.33739	9.00441	2.7106
GOTERM_BP_FAT	GO:0016101~diterpenoid metabolic process	7	0.63234	0.00194716	NM_007811, NM_080436, NM_053080, NM_007759, NM_011921, NM_175512, NM_029987	662	28	13588	5.13142	0.987147	0.326884	3.33739	9.00441
GOTERM_BP_FAT	GO:0050817~coagulation	11	0.993677	0.00195999	NM_010170, NM_019549, NM_010172, NM_080844, NM_008243, NM_021489, NM_008455, NM_009364, NM_010169, NM_008223, NM_007972	662	70	13588	3.22546	0.987511	0.305972	3.35902
GOTERM_BP_FAT	GO:0007596~blood coagulation	11	0.993677	0.00195999	NM_010170, NM_019549, NM_010172, NM_080844, NM_008243, NM_021489, NM_008455, NM_009364, NM_010169, NM_008223, NM_007972	662	70	13588	3.22546	0.987511	0.305972	3.35902
GOTERM_BP_FAT	GO:0007599~hemostasis	11	0.993677	0.00218425	NM_010170, NM_019549, NM_010172, NM_080844, NM_008243, NM_021489, NM_008455, NM_009364, NM_010169, NM_008223, NM_007972	662	71	13588	3.18003	0.99244	0.313237	3.7365
GOTERM_BP_FAT	GO:0006721~terpenoid metabolic process	7	0.63234	0.00235568	NM_007811, NM_080436, NM_053080, NM_007759, NM_011921, NM_175512, NM_029987	662	29	13588	4.95447	0.99485	0.313633	4.02412
GOTERM_BP_FAT	GO:0007601~visual perception	13	1.17435	0.0035938	NM_181753, NM_009102, NM_008938, NM_011283, NM_054068, NM_144813, NM_029987, NM_013927, NM_008106, NM_145383, NM_023898, NM_001159730, NM_010298	662	101	13588	2.64192	0.999679	0.415034	6.07747
GOTERM_BP_FAT	GO:0030193~regulation of blood coagulation	5	0.451671	0.00375652	NM_019549, NM_011347, NM_021489, NM_008455, NM_010169	662	14	13588	7.3306	0.999777	0.408736	6.34423
GOTERM_BP_FAT	GO:0050953~sensory perception of light stimulus	13	1.17435	0.003898	NM_181753, NM_009102, NM_008938, NM_011283, NM_054068, NM_144813, NM_029987, NM_013927, NM_008106, NM_145383, NM_023898, NM_001159730, NM_010298	662	102	13588	2.61602	0.999838	0.401449	6.57558
GOTERM_BP_FAT	GO:0006766~vitamin metabolic process	10	0.903342	0.00601176	NM_010009, NM_027552, NM_008096, NM_007811, NM_015767, NM_053080, NM_007759, NM_011921, NM_175512, NM_029987	662	69	13588	2.97474	0.999999	0.526867	9.96868
GOTERM_BP_FAT	GO:0042330~taxis	13	1.17435	0.00665234	NM_011331, NM_011330, NM_009912, NM_011333, NM_011332, NM_203320, NM_019577, NM_001136077, NM_007720, NM_007895, NM_009140, NM_013652, NM_001012766, NM_013654	662	109	13588	2.44802	1	0.543784	10.9738
GOTERM_BP_FAT	GO:0006935~chemotaxis	13	1.17435	0.00665234	NM_011331, NM_011330, NM_009912, NM_011333, NM_011332, NM_203320, NM_019577, NM_001136077, NM_007720, NM_007895, NM_009140, NM_013652, NM_001012766, NM_013654	662	109	13588	2.44802	1	0.543784	10.9738
GOTERM_BP_FAT	GO:0006776~vitamin A metabolic process	6	0.542005	0.00753376	NM_007811, NM_053080, NM_007759, NM_011921, NM_175512, NM_029987	662	26	13588	4.7367	1	0.570317	12.3396
GOTERM_BP_FAT	GO:0042573~retinoic acid metabolic process	5	0.451671	0.00795227	NM_007811, NM_053080, NM_007759, NM_011921, NM_175512	662	17	13588	6.03696	1	0.572308	12.9811
GOTERM_BP_FAT	GO:0050865~regulation of cell activation	16	1.44535	0.00905781	NM_021396, NM_016671, NM_011347, NM_021349, NM_009856, AF142780, NM_011611, NM_021893, NM_019549, NM_031168, NM_010386, NM_007413, NM_008479, NM_001077189, NM_028075, NM_007514, NM_001033238	662	156	13588	2.1052	1	0.60306	14.6546
GOTERM_BP_FAT	GO:0010817~regulation of hormone levels	14	1.26468	0.00943133	XM_001472632, NM_053080, NM_007759, NM_011921, NM_007756, NM_007560, NM_007811, NM_031168, NM_011286, NM_194057, NM_016977, NM_175140, NM_175512, NM_001033229	662	128	13588	2.245	1	0.601647	15.2131
GOTERM_BP_FAT	GO:0032101~regulation of response to external stimulus	12	1.08401	0.0113981	NM_019549, NM_011347, NM_013465, NM_007413, NM_021489, NM_008455, NM_144802, NM_182809, NM_008940, NM_010169, NM_007514, NM_001077189	662	103	13588	2.39134	1	0.655983	18.0975
GOTERM_BP_FAT	GO:0016042~lipid catabolic process	14	1.26468	0.0135403	NM_019677, NM_012045, NM_027340, NM_001136077, AK161095, NM_009693, NM_010009, NM_177304, NM_001042719, NM_001024137, NM_025469, NM_175556, NM_012044, NM_001122954	662	134	13588	2.14447	1	0.704247	21.134
GOTERM_BP_FAT	GO:0050818~regulation of coagulation	5	0.451671	0.0144229	NM_019549, NM_011347, NM_021489, NM_008455, NM_010169	662	20	13588	5.13142	1	0.713003	22.3539
GOTERM_BP_FAT	GO:0007155~cell adhesion	40	3.61337	0.0159228	NM_001098172, NM_016685, NM_011347, NM_030596, NM_011345, NM_138648, NM_009869, NM_008729, NM_001109758, NM_021324, AK046885, NM_018778, NM_001109751, NM_019549, AK052040, NM_010493, NM_010650, NM_013793, NM_008770, NM_020595, NM_009398, NM_001005421, NM_025685, NM_001003672, NM_020008, NM_016674, NM_177129, NM_009928, NM_008938, NM_013591, NM_175189, AK142339, NM_001039094, NM_018764, NM_0011227…	662	561	13588	1.46351	1	0.735011	24.3862
GOTERM_BP_FAT	GO:0022610~biological adhesion	40	3.61337	0.0162827	NM_001098172, NM_016685, NM_011347, NM_030596, NM_011345, NM_138648, NM_009869, NM_008729, NM_001109758, NM_021324, AK046885, NM_018778, NM_001109751, NM_019549, AK052040, NM_010493, NM_010650, NM_013793, NM_008770, NM_020595, NM_009398, NM_001005421, NM_025685, NM_001003672, NM_020008, NM_016674, NM_177129, NM_009928, NM_008938, NM_013591, NM_175189, AK142339, NM_001039094, NM_018764, NM_0011227…	662	562	13588	1.4609	1	0.730131	24.8663
GOTERM_BP_FAT	GO:0019748~secondary metabolic process	9	0.813008	0.018388	NM_027552, NM_007811, NM_009992, NM_080436, NM_053080, NM_007759, NM_011921, NM_175512, NM_029987	662	69	13588	2.67726	1	0.760618	27.6181
GOTERM_BP_FAT	GO:0001763~morphogenesis of a branching structure	13	1.17435	0.0186153	NM_010228, NM_011330, NM_008275, NM_010205, NM_010104, NM_008729, NM_010512, NM_184052, AK005502, NM_009504, NM_031168, NM_028351, NM_016907, NM_013657, NM_010164	662	125	13588	2.13467	1	0.753226	27.9094
GOTERM_BP_FAT	GO:0010648~negative regulation of cell communication	17	1.53568	0.0193553	NM_026380, NM_010349, NM_028016, NM_009133, NM_013465, NM_010512, NM_184052, NM_139227, NM_010051, NM_001025602, NM_020259, NM_009896, NM_009895, NM_013503, NM_011103, NM_010743, NM_007706, NM_009062, NM_001033238	662	186	13588	1.876	1	0.755491	28.8502
GOTERM_BP_FAT	GO:0031175~neuron projection development	19	1.71635	0.0199704	NM_030699, M21041, NM_009133, AK149002, NM_010118, AK047340, NM_031161, NM_007560, NM_001109751, AK047716, NM_023047, NM_153529, NM_033608, NM_012014, NM_010143, NM_009891, AK042354, NM_008940, NM_001079883	662	218	13588	1.78894	1	0.755439	29.6234
GOTERM_BP_FAT	GO:0035116~embryonic hindlimb morphogenesis	5	0.451671	0.0201696	NM_008607, NM_201617, NM_010205, NM_007442, X56569	662	22	13588	4.66493	1	0.748265	29.8722
GOTERM_BP_FAT	GO:0031644~regulation of neurological system process	12	1.08401	0.0215671	NM_009886, NM_001143834, NM_011498, NM_010349, NM_013503, NM_010104, NM_020278, NM_010118, NM_009891, NM_008729, NM_008940, NM_010169	662	113	13588	2.17972	1	0.761311	31.5939
GOTERM_BP_FAT	GO:0051241~negative regulation of multicellular organismal process	11	0.993677	0.0234607	NM_053172, NM_010349, NM_008689, NM_013503, NM_013465, NM_007413, NM_007706, NM_011146, NM_009856, NM_008455, NM_008940	662	100	13588	2.25782	1	0.78026	33.8632
GOTERM_BP_FAT	GO:0018298~protein-chromophore linkage	4	0.361337	0.0279162	NM_181753, NM_009102, NM_008106, NM_145383	662	14	13588	5.86448	1	0.827437	38.926
GOTERM_BP_FAT	GO:0006720~isoprenoid metabolic process	7	0.63234	0.0306265	NM_007811, NM_080436, NM_053080, NM_007759, NM_011921, NM_175512, NM_029987	662	49	13588	2.93224	1	0.847117	41.8246
GOTERM_BP_FAT	GO:0034105~positive regulation of tissue remodeling	3	0.271003	0.0311039	NM_009504, NM_013465, NM_016977	662	6	13588	10.2628	1	0.843957	42.3215
GOTERM_BP_FAT	GO:0042516~regulation of tyrosine phosphorylation of Stat3 protein	3	0.271003	0.0311039	NM_009896, NM_139299, NM_008413	662	6	13588	10.2628	1	0.843957	42.3215
GOTERM_BP_FAT	GO:0055003~cardiac myofibril assembly	3	0.271003	0.0311039	NM_009608, NM_028004, AK047340	662	6	13588	10.2628	1	0.843957	42.3215
GOTERM_BP_FAT	GO:0051969~regulation of transmission of nerve impulse	11	0.993677	0.0353389	NM_009886, NM_001143834, NM_011498, NM_010349, NM_013503, NM_010104, NM_020278, NM_010118, NM_009891, NM_008729, NM_008940	662	107	13588	2.11012	1	0.872663	46.5581
GOTERM_BP_FAT	GO:0044057~regulation of system process	17	1.53568	0.036355	NM_011498, NM_010349, NM_010104, NM_008729, NM_010118, NM_053093, NM_009886, NM_001143834, NM_001042528, NM_013503, NM_020278, NM_019515, NM_007413, NM_009109, NM_009891, NM_008940, NM_010169	662	201	13588	1.736	1	0.873593	47.53
GOTERM_BP_FAT	GO:0002694~regulation of leukocyte activation	14	1.26468	0.0374458	NM_021396, NM_016671, NM_021349, NM_009856, AF142780, NM_011611, NM_021893, NM_031168, NM_010386, NM_007413, NM_008479, NM_028075, NM_001077189, NM_001033238, NM_007514	662	154	13588	1.86597	1	0.87501	48.5548
GOTERM_BP_FAT	GO:0001817~regulation of cytokine production	13	1.17435	0.0384251	NM_020008, NM_010101, NM_016671, NM_009856, NM_011611, NM_013674, NM_031168, NM_008689, NM_007413, NM_011146, NM_008479, NM_028075, NM_010169	662	139	13588	1.91967	1	0.875588	49.4588
GOTERM_BP_FAT	GO:0009968~negative regulation of signal transduction	15	1.35501	0.039462	NM_026380, NM_028016, NM_009133, NM_013465, NM_010512, NM_184052, NM_139227, NM_010051, NM_001025602, NM_020259, NM_009896, NM_009895, NM_011103, NM_010743, NM_007706, NM_009062, NM_001033238	662	171	13588	1.8005	1	0.876528	50.3996
GOTERM_BP_FAT	GO:0034754~cellular hormone metabolic process	7	0.63234	0.0395106	NM_007811, NM_053080, NM_007759, NM_011921, NM_175512, NM_001033229, NM_007560	662	52	13588	2.76307	1	0.870848	50.4432
GOTERM_BP_FAT	GO:0046456~icosanoid biosynthetic process	5	0.451671	0.0400082	NM_009659, NM_011820, NM_009661, NM_008969, AK162394, NM_011539	662	27	13588	3.80105	1	0.868271	50.8884
GOTERM_BP_FAT	GO:0043434~response to peptide hormone stimulus	10	0.903342	0.0413459	NM_008413, NM_009251, NM_013465, NM_016977, NM_008458, NM_025961, NM_001127177, NM_010118, NM_029987, NM_001168294	662	95	13588	2.1606	1	0.871351	52.0667
GOTERM_BP_FAT	GO:0046627~negative regulation of insulin receptor signaling pathway	3	0.271003	0.0421607	NM_009896, NM_013465, NM_011103	662	7	13588	8.79672	1	0.870936	52.7713
GOTERM_BP_FAT	GO:0030099~myeloid cell differentiation	10	0.903342	0.0437465	NM_001113198, NM_013674, NM_009912, NM_139299, NM_008413, AK166356, NM_001083955, NM_080729, AK158370, NM_001110783	662	96	13588	2.13809	1	0.875308	54.1147
GOTERM_BP_FAT	GO:0007626~locomotory behavior	19	1.71635	0.0439373	NM_011331, NM_011330, NM_009912, NM_011333, NM_011332, NM_203320, NM_019577, NM_007720, NM_001136077, NM_009886, NM_001143834, NM_001042528, NM_007895, NM_009891, NM_009140, NM_001077499, NM_013652, NM_001012766, NM_013654, NM_010298	662	239	13588	1.63175	1	0.871075	54.2739
GOTERM_BP_FAT	GO:0007167~enzyme linked receptor protein signaling pathway	21	1.89702	0.0447102	NM_008808, NM_010228, NM_008413, NM_011333, NM_010205, NM_001127177, NM_007937, NM_181072, NM_010512, NM_184052, NM_029987, NM_010071, NM_007560, AK005502, NM_009384, NM_008029, NM_010154, NM_030614, NM_018747, NM_010143, NM_001042542, NM_011212, NM_182809	662	273	13588	1.5789	1	0.87045	54.9134
GOTERM_BP_FAT	GO:0006636~unsaturated fatty acid biosynthetic process	5	0.451671	0.0449443	NM_009659, NM_011820, NM_009661, NM_008969, AK162394, NM_011539	662	28	13588	3.6653	1	0.866593	55.1054
GOTERM_BP_FAT	GO:0035272~exocrine system development	6	0.542005	0.0474095	NM_031168, NM_010205, NM_009864, NM_177375, NM_010512, NM_013657, NM_184052	662	41	13588	3.00376	1	0.875898	57.0814
GOTERM_BP_FAT	GO:0007169~transmembrane receptor protein tyrosine kinase signaling pathway	16	1.44535	0.0478668	NM_010228, NM_008413, NM_011333, NM_010205, NM_001127177, NM_007937, NM_181072, NM_010512, NM_184052, NM_029987, NM_010071, AK005502, NM_009384, NM_008029, NM_010154, NM_030614, NM_010143, NM_182809	662	192	13588	1.71047	1	0.8735	57.4387
GOTERM_BP_FAT	GO:0019226~transmission of nerve impulse	18	1.62602	0.0497186	NM_009311, NM_013491, NM_010349, AK149002, NM_010118, NM_001039354, NM_008071, NM_007756, NM_001122893, AK133597, NM_001042528, NM_013503, NM_011286, NM_009891, NM_008770, NM_008940, NM_010298, NM_009937	662	226	13588	1.63479	1	0.878734	58.8576
GOTERM_BP_FAT	GO:0022612~gland morphogenesis	9	0.813008	0.0513021	NM_011330, NM_009504, NM_008275, NM_008970, NM_031168, NM_010205, NM_009864, NM_010512, NM_013657, NM_184052	662	84	13588	2.19918	1	0.882245	60.0354
GOTERM_BP_FAT	GO:0006026~aminoglycan catabolic process	4	0.361337	0.0542342	NM_145126, NM_009892, NM_027111, NM_207247	662	18	13588	4.56126	1	0.891872	62.1327
GOTERM_BP_FAT	GO:0050804~regulation of synaptic transmission	10	0.903342	0.0542758	NM_009886, NM_001143834, NM_011498, NM_010349, NM_013503, NM_010104, NM_020278, NM_010118, NM_009891, NM_008729	662	100	13588	2.05257	1	0.887762	62.1617
GOTERM_BP_FAT	GO:0009725~response to hormone stimulus	14	1.26468	0.0591382	NM_201641, NM_008607, NM_008413, XM_001472632, NM_009251, AK033564, NM_013465, NM_001127177, NM_010118, NM_029987, NM_001168294, NM_016977, NM_025961, NM_008458	662	165	13588	1.74157	1	0.904437	65.4105
GOTERM_BP_FAT	GO:0007610~behavior	28	2.52936	0.0604257	NM_009912, XM_001472632, NM_010118, NM_008729, NM_019577, NM_007720, NM_001143834, NM_013503, NM_007895, NM_009891, NM_013652, NM_001077499, NM_001012766, NM_001114663, NM_013654, NM_011331, NM_011330, NM_011333, NM_011332, NM_010349, NM_203320, NM_031161, NM_001136077, NM_009886, NM_001042528, NM_016977, NM_009140, NM_008940, NM_010298	662	405	13588	1.41906	1	0.905582	66.2256
GOTERM_BP_FAT	GO:0002504~antigen processing and presentation of peptide or polysaccharide antigen via MHC class II	4	0.361337	0.062155	NM_001033978, NM_010386, NM_010388, NM_001077189	662	19	13588	4.3212	1	0.908305	67.292
GOTERM_BP_FAT	GO:0046425~regulation of JAK-STAT cascade	4	0.361337	0.062155	NM_009896, NM_139299, NM_008413, NM_007706	662	19	13588	4.3212	1	0.908305	67.292
GOTERM_BP_FAT	GO:0009719~response to endogenous stimulus	15	1.35501	0.0651281	NM_201641, NM_008607, NM_008413, XM_001472632, NM_009251, AK033564, NM_013465, NM_001127177, NM_010118, NM_029987, NM_001168294, NM_013503, NM_016977, NM_025961, NM_008458	662	184	13588	1.67329	1	0.91511	69.0516
GOTERM_BP_FAT	GO:0010578~regulation of adenylate cyclase activity involved in G-protein signaling	5	0.451671	0.0679099	NM_008970, NM_201617, NM_013503, NM_007413, NM_080468	662	32	13588	3.20714	1	0.920659	70.6167
GOTERM_BP_FAT	GO:0010579~positive regulation of adenylate cyclase activity by G-protein signaling pathway	5	0.451671	0.0679099	NM_008970, NM_201617, NM_013503, NM_007413, NM_080468	662	32	13588	3.20714	1	0.920659	70.6167
GOTERM_BP_FAT	GO:0007189~activation of adenylate cyclase activity by G-protein signaling pathway	5	0.451671	0.0679099	NM_008970, NM_201617, NM_013503, NM_007413, NM_080468	662	32	13588	3.20714	1	0.920659	70.6167
GOTERM_BP_FAT	GO:0016337~cell-cell adhesion	18	1.62602	0.0686824	NM_020008, NM_016674, NM_001098172, NM_011347, NM_030596, NM_018764, NM_001122758, NM_009869, NM_021324, NM_018778, NM_007560, NM_009886, NM_019549, NM_009864, NM_010493, NM_020595, NM_008770, NM_001003672, NM_013805	662	236	13588	1.56552	1	0.919796	71.038
GOTERM_BP_FAT	GO:0009581~detection of external stimulus	7	0.63234	0.070551	NM_020008, NM_181753, NM_009102, NM_172709, NM_008106, NM_145383, NM_001122893	662	60	13588	2.39466	1	0.922219	72.0335
GOTERM_BP_FAT	GO:0042445~hormone metabolic process	9	0.813008	0.0712104	XM_001472632, NM_007811, NM_053080, NM_175140, NM_007759, NM_011921, NM_175512, NM_001033229, NM_007560	662	90	13588	2.05257	1	0.921051	72.377
GOTERM_BP_FAT	GO:0042127~regulation of cell proliferation	35	3.1617	0.0720906	NM_008808, NM_001113198, NM_139299, NM_008413, NM_145927, NM_021349, NM_010512, NM_010637, AF142780, NM_008029, NM_031168, NM_011146, NM_009661, X56569, AK042354, NM_001033238, NM_001079883, NM_001077189, NM_010169, NM_021396, NM_011333, NM_008275, NM_008970, NM_010205, NM_028016, NM_010104, NM_011374, NM_184052, NM_031183, NM_011611, NM_010691, NM_021893, NM_030614, NM_010560, AK041682, NM_00896…	662	538	13588	1.33531	1	0.920547	72.8294
GOTERM_BP_FAT	GO:0046903~secretion	17	1.53568	0.0731278	NM_018800, NM_010104, AK047340, NM_001039354, NM_053093, NM_007756, NM_024412, NM_019549, NM_001042528, NM_031168, NM_178672, NM_011286, NM_194057, NM_016977, NM_009801, NM_010298, AK129084	662	221	13588	1.5789	1	0.920506	73.3534
GOTERM_BP_FAT	GO:0002683~negative regulation of immune system process	8	0.722674	0.0759259	NM_021396, NM_021893, NM_016671, NM_021349, NM_008479, NM_009319, NM_001033238, AF142780, NM_001077189	662	76	13588	2.1606	1	0.925292	74.7202
GOTERM_BP_FAT	GO:0048666~neuron development	21	1.89702	0.0774365	NM_030699, M21041, NM_009133, AK149002, NM_054068, NM_010118, AK047340, NM_029987, NM_031161, NM_007560, NM_001109751, AK047716, NM_023047, NM_153529, NM_033608, NM_012014, NM_010143, NM_009891, AK042354, NM_008940, NM_001079883	662	292	13588	1.47616	1	0.926432	75.4303
GOTERM_BP_FAT	GO:0000272~polysaccharide catabolic process	4	0.361337	0.0794836	NM_145126, NM_009892, NM_027111, NM_207247	662	21	13588	3.90965	1	0.928864	76.3627
GOTERM_BP_FAT	GO:0050877~neurological system process	95	8.58175	0.0810642	NM_146414, NM_146510, NM_009102, NM_001011832, NM_146417, NM_146344, AK149002, NM_207568, AK047340, NM_010118, NM_008729, NM_146865, NM_146706, NM_147056, NM_146840, NM_146398, NM_146598, NM_001143834, NM_008106, NM_146934, NM_146308, NM_001013575, NM_009891, NM_146935, NM_008770, NM_001159730, NM_146297, NM_013617, NM_146337, NM_181753, NM_009311, NM_146473, NM_013491, NM_001011790, NM_146527, N…	662	1681	13588	1.15999	1	0.930052	77.0596
GOTERM_BP_FAT	GO:0035137~hindlimb morphogenesis	5	0.451671	0.0812737	NM_008607, NM_201617, NM_010205, NM_007442, X56569	662	34	13588	3.01848	1	0.927931	77.1506
GOTERM_BP_FAT	GO:0006690~icosanoid metabolic process	5	0.451671	0.0812737	NM_009659, NM_011820, NM_009661, NM_008969, AK162394, NM_011539	662	34	13588	3.01848	1	0.927931	77.1506
GOTERM_BP_FAT	GO:0046626~regulation of insulin receptor signaling pathway	3	0.271003	0.0820669	NM_009896, NM_013465, NM_011103	662	10	13588	6.1577	1	0.927236	77.4917
GOTERM_BP_FAT	GO:0048167~regulation of synaptic plasticity	6	0.542005	0.082518	NM_001143834, NM_011498, NM_010349, NM_013503, NM_010118, NM_008729	662	48	13588	2.56571	1	0.925724	77.6836
GOTERM_BP_FAT	GO:0006887~exocytosis	10	0.903342	0.0873471	NM_018800, NM_019549, NM_011286, NM_178672, AK047340, NM_001039354, NM_053093, NM_007756, AK129084, NM_010298	662	110	13588	1.86597	1	0.934289	79.6431
GOTERM_BP_FAT	GO:0070664~negative regulation of leukocyte proliferation	5	0.451671	0.0884061	NM_021396, NM_021893, NM_021349, NM_001033238, AF142780, NM_001077189	662	35	13588	2.93224	1	0.934178	80.0506
GOTERM_BP_FAT	GO:0050672~negative regulation of lymphocyte proliferation	5	0.451671	0.0884061	NM_021396, NM_021893, NM_021349, NM_001033238, AF142780, NM_001077189	662	35	13588	2.93224	1	0.934178	80.0506
GOTERM_BP_FAT	GO:0032945~negative regulation of mononuclear cell proliferation	5	0.451671	0.0884061	NM_021396, NM_021893, NM_021349, NM_001033238, AF142780, NM_001077189	662	35	13588	2.93224	1	0.934178	80.0506
GOTERM_BP_FAT	GO:0051249~regulation of lymphocyte activation	12	1.08401	0.0924225	NM_021396, NM_016671, NM_021349, NM_009856, AF142780, NM_011611, NM_021893, NM_031168, NM_010386, NM_008479, NM_001077189, NM_028075, NM_001033238	662	144	13588	1.71047	1	0.94001	81.5272
GOTERM_BP_FAT	GO:0070570~regulation of neuron projection regeneration	2	0.180668	0.0949287	NM_182809, NM_008940	662	2	13588	20.5257	1	0.942542	82.3957
GOTERM_BP_FAT	GO:0043179~rhythmic excitation	2	0.180668	0.0949287	NM_010104, NM_009891	662	2	13588	20.5257	1	0.942542	82.3957
GOTERM_BP_FAT	GO:0045780~positive regulation of bone resorption	2	0.180668	0.0949287	NM_013465, NM_016977	662	2	13588	20.5257	1	0.942542	82.3957
GOTERM_BP_FAT	GO:0048679~regulation of axon regeneration	2	0.180668	0.0949287	NM_182809, NM_008940	662	2	13588	20.5257	1	0.942542	82.3957
GOTERM_BP_FAT	GO:0042363~fat-soluble vitamin catabolic process	2	0.180668	0.0949287	NM_010009, NM_007811	662	2	13588	20.5257	1	0.942542	82.3957
GOTERM_BP_FAT	GO:0046852~positive regulation of bone remodeling	2	0.180668	0.0949287	NM_013465, NM_016977	662	2	13588	20.5257	1	0.942542	82.3957
GOTERM_BP_FAT	GO:0030817~regulation of cAMP biosynthetic process	7	0.63234	0.095471	NM_010101, NM_008970, NM_201617, NM_013503, NM_010104, NM_007413, NM_080468	662	65	13588	2.21046	1	0.941427	82.5785
GOTERM_BP_FAT	GO:0048585~negative regulation of response to stimulus	7	0.63234	0.095471	NM_009896, NM_016671, NM_013465, NM_011103, NM_008940, NM_009319, NM_001077189	662	65	13588	2.21046	1	0.941427	82.5785
GOTERM_BP_FAT	GO:0033559~unsaturated fatty acid metabolic process	5	0.451671	0.0958289	NM_009659, NM_011820, NM_009661, NM_008969, AK162394, NM_011539	662	36	13588	2.85079	1	0.93998	82.6982
GOTERM_BP_FAT	GO:0030030~cell projection organization	22	1.98735	0.0980563	NM_008808, NM_030699, M21041, NM_009133, AK149002, NM_010118, AK047340, NM_021324, NM_031161, NM_007560, NM_001109751, AK047716, NM_023047, NM_153529, NM_033608, NM_012014, NM_010143, NM_001042542, NM_009891, AK042354, NM_008940, NM_001079883	662	319	13588	1.41556	1	0.941945	83.4256
GOTERM_BP_FAT	GO:0016338~calcium-independent cell-cell adhesion	4	0.361337	0.0986512	NM_016674, NM_008770, NM_018778, NM_013805	662	23	13588	3.56968	1	0.940965	83.615
GOTERM_BP_FAT	GO:0050766~positive regulation of phagocytosis	4	0.361337	0.0986512	NM_020008, NM_013465, NM_008987, NM_001077189	662	23	13588	3.56968	1	0.940965	83.615
GOTERM_BP_FAT	GO:0030326~embryonic limb morphogenesis	9	0.813008	0.0996447	NM_008121, NM_008607, NM_008275, AK038780, NM_201617, NM_010205, NM_007442, NM_007759, X56569, NM_010051	662	97	13588	1.90444	1	0.940705	83.9267
GOTERM_BP_FAT	GO:0035113~embryonic appendage morphogenesis	9	0.813008	0.0996447	NM_008121, NM_008607, NM_008275, AK038780, NM_201617, NM_010205, NM_007442, NM_007759, X56569, NM_010051	662	97	13588	1.90444	1	0.940705	83.9267
