# Supplementary material for: Reduced oxidative capacity in macrophages results in systemic insulin resistance
Source: Nat Commun. 2018 Apr 19;9:1551. doi: 10.1038/s41467-018-03998-z (PMC5908799; doi:10.1038/s41467-018-03998-z)
Supplement: Supplementary file 6 — Supplementary Data 3 [file 41467_2018_3998_MOESM6_ESM.xlsx]

## Sheet: BP
Category	Term	Count	%	PValue	Genes	List Total	Pop Hits	Pop Total	Fold Enrichment	Bonferroni	Benjamini	FDR	-LOG2	-LOG10
GOTERM_BP_FAT	GO:0050890~cognition	328	11.3338	9.66914e-32	NM_147095, NM_147098, NM_008600, NM_001163314, NM_148938, NM_146702, NM_146849, NM_001163318, NM_001142743, NM_146867, NM_146704, NM_146844, NM_146705, NM_001011773, NM_146706, NM_001011771, NM_001142747, NM_146840, NM_146709, NM_147094, NM_146862, NM_001001451, BC119336, NM_146871, BC160365, NM_146599, NM_146597, NM_146309, NM_023370, NM_146306, NM_146457, NM_146302, NM_146993, NM_146474, NM_146…	1634	1480	13588	1.84296	3.10089e-28	3.10089e-28	1.75403e-28	103.028	31.0146
GOTERM_BP_FAT	GO:0050877~neurological system process	359	12.405	1.4755e-31	NM_147095, NM_147098, NM_008600, NM_001163314, NM_148938, NM_146702, NM_146849, NM_001163318, NM_001142743, NM_146867, NM_146704, NM_146844, NM_146705, NM_001011773, NM_146706, NM_001011771, NM_001142747, NM_146840, NM_146709, NM_147094, NM_001037099, NM_146862, NM_001001451, BC119336, NM_146871, BC160365, NM_146599, NM_146597, NM_146309, NM_023370, NM_146306, NM_146457, NM_001012765, NM_146302, …	1634	1681	13588	1.77595	4.73191e-28	2.36596e-28	2.67663e-28	102.419	30.8311
GOTERM_BP_FAT	GO:0007600~sensory perception	314	10.85	3.72111e-31	NM_147095, NM_147098, NM_008600, NM_001163314, NM_148938, NM_146702, NM_146849, NM_001163318, NM_001142743, NM_146867, NM_146704, NM_146844, NM_146705, NM_001011773, NM_146706, NM_001011771, NM_001142747, NM_146840, NM_146709, NM_147094, NM_146862, NM_001001451, BC119336, NM_146871, BC160365, NM_146599, NM_146597, NM_146309, NM_023370, NM_146306, NM_146457, NM_146302, NM_146993, NM_146474, NM_146…	1634	1402	13588	1.86245	1.19336e-27	3.97787e-28	6.75029e-28	101.084	30.4293
GOTERM_BP_FAT	GO:0007606~sensory perception of chemical stimulus	278	9.60608	2.08254e-30	NM_147095, NM_147098, NM_146702, NM_146849, NM_146704, NM_146867, NM_146844, NM_146705, NM_001011773, NM_146706, NM_001011771, NM_146840, NM_146709, NM_147094, NM_146862, NM_001001451, BC119336, NM_146871, BC160365, NM_146599, NM_146597, NM_146309, NM_146306, NM_146457, NM_146302, NM_146993, NM_146474, NM_146995, NM_001011861, NM_146839, NM_146471, NM_001011864, NM_001011769, NM_146854, NM_001001…	1634	1192	13588	1.93942	6.67869e-27	1.66967e-27	3.77783e-27	98.5995	29.6814
GOTERM_BP_FAT	GO:0007608~sensory perception of smell	260	8.98411	3.34204e-28	NM_147095, NM_147098, NM_146702, NM_146849, NM_146704, NM_146867, NM_146844, NM_146705, NM_001011773, NM_146706, NM_001011771, NM_146840, NM_146709, NM_147094, NM_146862, BC119336, NM_146871, BC160365, NM_146599, NM_146597, NM_146309, NM_146306, NM_146457, NM_146302, NM_146993, NM_146474, NM_146995, NM_001011861, NM_146839, NM_001011864, NM_001011769, NM_146471, NM_146854, NM_146855, NM_146831, N…	1634	1117	13588	1.93564	1.07179e-24	2.14358e-25	6.06264e-25	91.2733	27.476
GOTERM_BP_FAT	GO:0007186~G-protein coupled receptor protein signaling pathway	375	12.9578	6.01041e-27	NM_147095, NM_011011, NM_009849, NM_134180, NM_147098, NM_146702, NM_146849, NM_146867, NM_146704, NM_146844, NM_146705, NM_001011773, NM_146706, NM_001011771, NM_146840, NM_146709, NM_147094, NM_001037099, NM_146862, NM_001001451, BC119336, NM_146871, BC160365, NM_146599, NM_146597, NM_146309, AK039035, NM_145700, NM_146306, NM_001033290, NM_146457, NM_001012765, NM_146187, NM_146302, NM_146993,…	1634	1877	13588	1.66139	1.92754e-23	3.21256e-24	1.09032e-23	87.1046	26.2211
GOTERM_BP_FAT	GO:0007166~cell surface receptor linked signal transduction	447	15.4457	5.06152e-22	NM_134180, NM_146867, NM_001037099, NM_146862, NM_146871, BC119336, NM_146599, NM_146597, NM_146457, NM_008478, NM_146187, NM_146993, NM_146474, NM_146995, NM_146471, NM_146854, NM_146855, NM_134195, NM_146860, NM_008589, NM_010076, NM_001042542, NM_146988, NM_010195, NM_146989, NM_146986, NM_146985, NM_146885, NM_146883, NM_007462, NM_146579, NM_146578, NM_177914, NM_001001808, NM_001001809, NM_…	1634	2495	13588	1.48984	1.62323e-18	2.3189e-19	9.18187e-19	70.7428	21.2957
GOTERM_BP_FAT	GO:0030001~metal ion transport	88	3.04077	1.76736e-06	NM_183022, NM_021342, NM_008431, NM_019510, NM_178639, NM_008434, NM_008435, NM_133183, NM_009602, NM_172650, NM_029415, NM_001112798, NM_001037099, NM_016984, NM_001003915, AK143219, NM_145703, NM_001083616, NM_008426, NM_178405, NM_008429, NM_145423, NM_001010834, NM_001081140, NM_023868, L42337, NM_001033351, NM_020574, NM_181273, NM_019687, NM_001001445, NM_001164797, NM_011798, NM_172426, NM…	1634	442	13588	1.65563	0.00565191	0.000708242	0.00320604	19.11	5.75267
GOTERM_BP_FAT	GO:0006812~cation transport	94	3.2481	3.09589e-05	NM_183022, NM_019510, NM_178639, NM_009202, NM_172650, NM_001037099, NM_001112798, NM_029415, NM_145703, NM_001081140, NM_001010834, L42337, NM_023868, NM_001033351, NM_181273, NM_029121, NM_001001445, NM_001164797, NM_011798, NM_027918, NM_001012305, NM_019431, NM_009597, NM_146198, NM_139301, NM_145963, NM_011387, NM_011388, NM_013415, NM_080466, NM_201531, NM_138653, NM_001024147, NM_138652, N…	1634	515	13588	1.51783	0.094517	0.0109712	0.0561462	14.9793	4.50921
GOTERM_BP_FAT	GO:0006811~ion transport	122	4.21562	3.88922e-05	NM_183022, NM_172658, NM_009203, NM_019510, NM_178639, NM_148938, NM_009202, NM_172650, NM_172469, NM_029415, NM_001112798, NM_033648, NM_001037099, NM_001111268, NM_145129, NM_145703, NM_001010834, NM_001081140, NM_023868, L42337, NM_001033351, NM_181273, NM_029121, NM_011028, NM_001001445, NM_001164797, NM_011798, NM_021600, NM_027918, NM_001012305, NM_019431, NM_009597, NM_010297, NM_146198, N…	1634	712	13588	1.4249	0.117265	0.0123955	0.070529	14.6502	4.41014
GOTERM_BP_FAT	GO:0006813~potassium ion transport	37	1.27851	0.000131117	NM_008431, NM_021342, NM_008434, NM_008435, NM_145963, NM_172650, NM_013415, NM_001081027, NM_080466, NM_201531, NM_138652, NM_145703, NM_010599, NM_008426, NM_178405, NM_008429, NM_029911, NM_001081140, L42337, NM_020574, NM_008422, NM_008421, NM_001006675, NM_010602, NM_133207, NM_010607, NM_181317, NM_032397, NM_018733, NM_001039484, AK086119, NM_001006676, NM_026135, NM_021542, NM_008417, NM_…	1634	160	13588	1.92303	0.343295	0.0375076	0.237586	12.8969	3.88234
GOTERM_BP_FAT	GO:0007155~cell adhesion	96	3.31721	0.000294998	NM_001161374, AK028479, NM_001142743, NM_001037865, NM_001142747, NM_001080814, NM_001170851, NM_033593, NM_001109751, NM_033583, NM_033588, NM_001080820, NM_023370, NM_146189, NM_009271, NM_008478, NM_010327, NM_201529, NM_013591, NM_009903, NM_018857, NM_080457, NM_010204, NM_007731, AK089791, NM_001167898, NM_138661, NM_138663, NM_016749, NM_172932, NM_020252, NM_013486, NM_013488, NM_011214, …	1634	561	13588	1.42302	0.611786	0.0758214	0.533792	11.727	3.53018
GOTERM_BP_FAT	GO:0022610~biological adhesion	96	3.31721	0.000315011	NM_001161374, AK028479, NM_001142743, NM_001037865, NM_001142747, NM_001080814, NM_001170851, NM_033593, NM_001109751, NM_033583, NM_033588, NM_001080820, NM_023370, NM_146189, NM_009271, NM_008478, NM_010327, NM_201529, NM_013591, NM_009903, NM_018857, NM_080457, NM_010204, NM_007731, AK089791, NM_001167898, NM_138661, NM_138663, NM_016749, NM_172932, NM_020252, NM_013486, NM_013488, NM_011214, …	1634	562	13588	1.42049	0.635926	0.0747793	0.569906
GOTERM_BP_FAT	GO:0035137~hindlimb morphogenesis	13	0.449205	0.000375955	NM_009527, NM_008957, NM_010205, NM_008714, AK039035, NM_008109, NM_013554, AK052472, NM_028621, NM_001033324, NM_001043322, NM_011243	1634	34	13588	3.17957	0.700582	0.0825312	0.679809
GOTERM_BP_FAT	GO:0015672~monovalent inorganic cation transport	57	1.96959	0.000632834	NM_183022, NM_021342, NM_008431, NM_008434, NM_008435, NM_172650, NM_029415, NM_001112798, NM_001003915, AK143219, NM_145703, NM_008426, NM_008429, NM_145423, NM_178405, NM_001081140, NM_001010834, L42337, NM_020574, NM_029121, NM_019687, AK086119, NM_009597, NM_146198, NM_021542, NM_145963, NM_023805, NM_011387, NM_011388, NM_013415, NM_001081027, NM_080466, NM_201531, NM_001024147, NM_138652, N…	1634	303	13588	1.56436	0.868683	0.126583	1.14179
GOTERM_BP_FAT	GO:0050909~sensory perception of taste	15	0.518314	0.00113456	NM_177568, NM_011324, NM_199154, NM_001001451, NM_022422, NM_207026, NM_001081143, NM_207011, NM_207023, NM_207024, NM_207016, NM_199158, NM_199156, NM_207022, NM_199159	1634	48	13588	2.59868	0.973763	0.203507	2.03826
GOTERM_BP_FAT	GO:0001964~startle response	8	0.276434	0.00232538	NM_008170, NM_008171, NM_009819, NM_016694, NM_001142743, NM_008167, NM_001142747, NM_008169, NM_001033351	1634	17	13588	3.91331	0.999428	0.35544	4.13533
GOTERM_BP_FAT	GO:0007423~sensory organ development	47	1.62405	0.00352757	NM_145223, NM_008600, NM_015758, NM_001142743, BC118042, NM_010920, NM_018809, NM_001142747, NM_172802, NM_009501, NM_008901, NM_010725, NM_007775, NM_023370, NM_001082573, NM_007524, NM_001081104, NM_138945, NM_145998, NM_010205, NM_010262, NM_021496, AF454760, NM_011540, NM_011897, NM_173396, NM_053242, NM_001001309, NM_011037, NM_010419, NM_001081023, NM_028621, NM_007462, NM_198190, NM_008123…	1634	257	13588	1.52079	0.999988	0.467199	6.20936
GOTERM_BP_FAT	GO:0050906~detection of stimulus involved in sensory perception	13	0.449205	0.00376653	NM_199154, NM_001142743, NM_001001445, NM_001142747, NM_007587, NM_001001451, NM_054053, NM_009723, NM_008171, NM_199158, NM_199156, NM_207022, NM_001081104, NM_199159	1634	43	13588	2.51408	0.999994	0.471097	6.61653
GOTERM_BP_FAT	GO:0019953~sexual reproduction	65	2.24603	0.00443004	NM_172658, NM_145223, NM_011367, NM_021308, AK053725, NM_027280, NM_001001981, NM_080442, NM_001160141, NM_145746, NM_194064, NM_013638, NM_001111119, NM_009271, NM_030014, NM_173023, NM_001122899, NM_031384, NM_211138, NM_010085, NM_173029, NM_021496, NM_027544, NM_001025241, NM_009554, NM_029160, NM_001081209, NM_019740, BC141113, XM_001472176, NM_024445, NM_011583, NM_008782, NM_139301, NM_011…	1634	386	13588	1.40033	0.999999	0.509306	7.73837
GOTERM_BP_FAT	GO:0006816~calcium ion transport	26	0.898411	0.00446681	NM_019510, NM_139301, NM_133183, NM_009602, NM_001081023, NM_001037099, NM_016984, NM_001112798, NM_138653, NM_008170, NM_008171, NM_001083616, BC051630, NM_008169, NM_023868, NM_001033351, NM_133190, NM_001001445, NM_007583, NM_011798, NM_009723, NM_172426, NM_009428, NM_019431, NM_023116, NM_009597	1634	121	13588	1.78686	0.999999	0.49524	7.80015
GOTERM_BP_FAT	GO:0007276~gamete generation	57	1.96959	0.00491757	NM_172658, NM_145223, NM_011367, NM_021308, AK053725, NM_001001981, NM_027280, NM_080442, NM_001160141, NM_145746, NM_194064, NM_013638, NM_001111119, NM_009271, NM_030014, NM_173023, NM_001122899, NM_211138, NM_010085, NM_173029, NM_027544, NM_001025241, NM_009554, NM_029160, NM_019740, BC141113, NM_001081209, XM_001472176, NM_024445, NM_011583, NM_008782, NM_139301, NM_001001714, AK157048, NM_0…	1634	331	13588	1.43202	1	0.512573	8.55452
GOTERM_BP_FAT	GO:0030902~hindbrain development	17	0.587422	0.00500272	NM_009819, NM_008086, NM_009330, NM_010262, AK157048, NM_177259, NM_018809, NM_008237, NM_001081397, NM_010725, NM_009723, NM_010134, NM_177261, NM_009527, NM_008498, NM_010014, NM_053242, NM_008169	1634	67	13588	2.10998	1	0.503069	8.69638
GOTERM_BP_FAT	GO:0044057~regulation of system process	38	1.31306	0.00521759	NM_008984, NM_148938, NM_009602, NM_001112798, NM_001111268, NM_145129, NM_009393, NM_008170, BC061885, NM_008171, NM_024230, NM_008712, NM_008174, AK138367, NM_007468, NM_013461, NM_178405, NM_001012625, NM_001114333, NM_023868, NM_008169, NM_009756, NM_021332, NM_009813, NM_001164171, NM_013732, NM_016694, NM_001039546, NM_009406, NM_007587, NM_009692, NM_009723, NM_010735, NM_172426, NM_010076…	1634	201	13588	1.57214	1	0.502931	9.0534
GOTERM_BP_FAT	GO:0007613~memory	10	0.345543	0.00542501	NM_008170, NM_198190, NM_172426, NM_008171, NM_009623, NM_010076, NM_009597, NM_009602, NM_001001309, NM_008169	1634	29	13588	2.86751	1	0.502329	9.39678
GOTERM_BP_FAT	GO:0021549~cerebellum development	11	0.380097	0.00660711	NM_009723, NM_010725, NM_177261, NM_009527, NM_008498, NM_008086, NM_010262, AK157048, NM_177259, NM_053242, NM_010014, NM_001081397	1634	35	13588	2.61353	1	0.558539	11.3305
GOTERM_BP_FAT	GO:0031644~regulation of neurological system process	24	0.829302	0.00749789	NM_148938, NM_013732, NM_016694, NM_009602, NM_001039546, NM_007587, NM_001111268, NM_145129, NM_009723, NM_010735, BC061885, NM_008170, NM_172426, NM_008171, NM_010076, NM_008174, AK138367, NM_172932, NM_020278, NM_013461, NM_001012625, NM_001114333, NM_008312, NM_008169	1634	113	13588	1.76619	1	0.590959	12.7618
GOTERM_BP_FAT	GO:0022037~metencephalon development	12	0.414651	0.00750826	NM_008086, NM_010262, NM_177259, AK157048, NM_001081397, NM_010725, NM_009723, NM_177261, NM_009527, NM_008498, NM_010014, NM_053242, NM_008169	1634	41	13588	2.43389	1	0.578194	12.7784
GOTERM_BP_FAT	GO:0040007~growth	36	1.24395	0.00817664	NM_001111030, NM_145223, NM_011367, NM_007556, NM_001142743, NM_009704, NM_001142747, NM_028621, NM_010725, NM_008877, NM_001111119, NM_007810, NM_008714, NM_013461, NM_010025, NM_011169, NM_009317, NM_019506, NM_023598, NM_009756, NM_001013372, AK079781, NM_007956, NM_138945, NM_175443, NM_008086, NM_009235, NM_008109, NM_001110222, NM_008273, NM_199306, NM_010544, NM_008110, NM_019740, NM_13376…	1634	193	13588	1.55113	1	0.596646	13.8378
GOTERM_BP_FAT	GO:0009187~cyclic nucleotide metabolic process	11	0.380097	0.00818381	NM_009723, NM_009623, NM_008191, NM_008192, NM_001007576, NM_008803, NM_001012765, NM_173029, NM_053256, NM_001037099, AK036090	1634	36	13588	2.54094	1	0.584573	13.8491
GOTERM_BP_FAT	GO:0048232~male gamete generation	45	1.55494	0.0083053	NM_172658, NM_145223, NM_011367, NM_139301, NM_021308, NM_001001714, AK053725, NM_011781, NM_027280, AK157048, NM_001001981, NM_080442, NM_144827, NM_194064, NM_145746, NM_013638, NM_172434, NM_001111119, NM_029343, NM_017390, NM_001017441, NM_170671, NM_029485, BC051630, NM_013558, NM_011598, NM_030014, NM_173023, NM_211138, NM_011282, NM_010085, NM_008757, NM_173029, NM_007587, NM_027544, NM_00…	1634	255	13588	1.46749	1	0.578014	14.0403
GOTERM_BP_FAT	GO:0007283~spermatogenesis	45	1.55494	0.0083053	NM_172658, NM_145223, NM_011367, NM_139301, NM_021308, NM_001001714, AK053725, NM_011781, NM_027280, AK157048, NM_001001981, NM_080442, NM_144827, NM_194064, NM_145746, NM_013638, NM_172434, NM_001111119, NM_029343, NM_017390, NM_001017441, NM_170671, NM_029485, BC051630, NM_013558, NM_011598, NM_030014, NM_173023, NM_211138, NM_011282, NM_010085, NM_008757, NM_173029, NM_007587, NM_027544, NM_00…	1634	255	13588	1.46749	1	0.578014	14.0403
GOTERM_BP_FAT	GO:0050913~sensory perception of bitter taste	8	0.276434	0.0090273	NM_001081143, NM_177568, NM_199154, NM_199158, NM_199156, NM_207022, NM_199159, NM_001001451	1634	21	13588	3.16792	1	0.596998	15.1685
GOTERM_BP_FAT	GO:0021575~hindbrain morphogenesis	9	0.310988	0.00910413	NM_009723, NM_010725, NM_177261, NM_009527, NM_008498, NM_008086, AK157048, NM_177259, NM_008237, NM_010014	1634	26	13588	2.87854	1	0.588854	15.2878
GOTERM_BP_FAT	GO:0015674~di-, tri-valent inorganic cation transport	31	1.07118	0.00936286	NM_019510, NM_178639, NM_139301, NM_133183, NM_009602, NM_001081023, AK038793, NM_001037099, NM_016984, NM_001112798, NM_138653, NM_008170, NM_008171, NM_001083616, BC051630, NM_023868, NM_008169, NM_001033351, NM_181273, NM_133190, NM_001001445, NM_007583, NM_011798, NM_001168318, NM_009723, NM_009428, NM_027918, NM_172426, NM_016917, NM_019431, NM_023116, NM_009597	1634	161	13588	1.60118	1	0.588233	15.6881
GOTERM_BP_FAT	GO:0007191~activation of adenylate cyclase activity by dopamine receptor signaling pathway	5	0.172771	0.00975068	AF062754, NM_177137, NM_010076, AK039035, NM_001012765	1634	8	13588	5.19737	1	0.592545	16.2849
GOTERM_BP_FAT	GO:0032504~multicellular organism reproduction	66	2.28058	0.0107827	NM_172658, NM_145223, NM_011367, NM_021308, AK053725, NM_027280, NM_001001981, NM_080442, NM_001160141, NM_145746, NM_194064, NM_013638, NM_001111119, NM_178777, NM_011169, NM_009271, NM_030014, NM_007956, NM_173023, NM_001122899, NM_027442, NM_211138, NM_010085, NM_173029, NM_027544, NM_001025241, NM_009554, NM_029160, NM_001081209, NM_019740, BC141113, XM_001472176, NM_001004025, NM_024445, NM_…	1634	409	13588	1.34191	1	0.619313	17.8535
GOTERM_BP_FAT	GO:0048609~reproductive process in a multicellular organism	66	2.28058	0.0107827	NM_172658, NM_145223, NM_011367, NM_021308, AK053725, NM_027280, NM_001001981, NM_080442, NM_001160141, NM_145746, NM_194064, NM_013638, NM_001111119, NM_178777, NM_011169, NM_009271, NM_030014, NM_007956, NM_173023, NM_001122899, NM_027442, NM_211138, NM_010085, NM_173029, NM_027544, NM_001025241, NM_009554, NM_029160, NM_001081209, NM_019740, BC141113, XM_001472176, NM_001004025, NM_024445, NM_…	1634	409	13588	1.34191	1	0.619313	17.8535
GOTERM_BP_FAT	GO:0046058~cAMP metabolic process	7	0.24188	0.0114089	NM_009623, NM_008803, NM_001012765, NM_173029, NM_053256, NM_001037099, AK036090	1634	17	13588	3.42415	1	0.630114	18.7918
GOTERM_BP_FAT	GO:0035136~forelimb morphogenesis	9	0.310988	0.0116032	NM_009527, NM_008264, NM_008109, NM_013554, AK052472, NM_001043322, NM_001033324, NM_011537	1634	27	13588	2.77193	1	0.626551	19.0808
GOTERM_BP_FAT	GO:0021587~cerebellum morphogenesis	8	0.276434	0.0118929	NM_009723, NM_010725, NM_177261, NM_009527, NM_008498, NM_008086, AK157048, NM_177259, NM_010014	1634	22	13588	3.02392	1	0.626121	19.5099
GOTERM_BP_FAT	GO:0035116~embryonic hindlimb morphogenesis	8	0.276434	0.0118929	NM_009527, NM_010205, NM_008714, AK039035, AK052472, NM_001033324, NM_011243	1634	22	13588	3.02392	1	0.626121	19.5099
GOTERM_BP_FAT	GO:0050954~sensory perception of mechanical stimulus	20	0.691085	0.0122221	NM_145223, NM_001163314, NM_138945, NM_001080711, NM_148938, NM_001001445, NM_001142743, NM_009602, NM_001039546, NM_080458, NM_001142747, NM_207687, NM_008901, NM_054053, NM_009723, NM_008171, NM_001083616, NM_148413, NM_011897, NM_023370, NM_001081104	1634	92	13588	1.80778	1	0.626912	19.995
GOTERM_BP_FAT	GO:0007268~synaptic transmission	33	1.14029	0.0125383	NM_007698, NM_009602, NM_001037099, NM_001111268, NM_008072, NM_145129, NM_008170, NM_011698, NM_008171, NM_018781, NM_008174, NM_170671, AK138367, NM_178405, NM_008167, NM_008169, NM_009819, NM_013732, NM_016694, NM_001039546, NM_011838, NM_009527, NM_010076, NM_133364, NM_018863, NM_011428, NM_001038710, NM_023116, NM_172932, NM_020252, NM_001013385, NM_007868, NM_009937	1634	178	13588	1.54169	1	0.627286	20.4584
GOTERM_BP_FAT	GO:0060173~limb development	24	0.829302	0.0139043	NM_010205, NM_008957, NM_008264, NM_175303, NM_008086, NM_008109, NM_028621, AK052472, NM_008273, M57966, NM_010725, NM_010057, NM_009527, NM_008584, NM_008714, AK039035, NM_013833, NM_013554, NM_008325, NM_001033324, NM_011243, NM_001043322, NM_011537	1634	119	13588	1.67713	1	0.656698	22.4309
GOTERM_BP_FAT	GO:0048736~appendage development	24	0.829302	0.0139043	NM_010205, NM_008957, NM_008264, NM_175303, NM_008086, NM_008109, NM_028621, AK052472, NM_008273, M57966, NM_010725, NM_010057, NM_009527, NM_008584, NM_008714, AK039035, NM_013833, NM_013554, NM_008325, NM_001033324, NM_011243, NM_001043322, NM_011537	1634	119	13588	1.67713	1	0.656698	22.4309
GOTERM_BP_FAT	GO:0050804~regulation of synaptic transmission	21	0.725639	0.0146033	NM_148938, NM_016694, NM_009602, NM_001039546, NM_001111268, NM_009723, NM_145129, NM_010735, BC061885, NM_008170, NM_172426, NM_008171, NM_010076, NM_008174, AK138367, NM_172932, NM_020278, NM_013461, NM_001012625, NM_008312, NM_008169	1634	100	13588	1.74632	1	0.666183	23.4223
GOTERM_BP_FAT	GO:0050795~regulation of behavior	7	0.24188	0.0154062	NM_145857, NM_007425, NM_010551, NM_145132, NM_009602, NM_008963, BC118042	1634	18	13588	3.23392	1	0.677496	24.5463
GOTERM_BP_FAT	GO:0051969~regulation of transmission of nerve impulse	22	0.760194	0.0154297	NM_148938, NM_013732, NM_016694, NM_009602, NM_001039546, NM_001111268, NM_145129, NM_009723, NM_010735, BC061885, NM_008170, NM_172426, NM_008171, NM_010076, NM_008174, AK138367, NM_172932, NM_020278, NM_013461, NM_001012625, NM_008312, NM_008169	1634	107	13588	1.70979	1	0.669846	24.579
GOTERM_BP_FAT	GO:0048839~inner ear development	19	0.656531	0.0159283	NM_011037, AK079781, NM_138945, NM_145998, NM_010205, NM_010419, NM_001142743, NM_001039546, NM_010262, NM_001142747, NM_008901, NM_054053, NM_009723, NM_010057, NM_011540, AK140217, NM_011897, NM_023370, NM_001001309, NM_001081104	1634	88	13588	1.79545	1	0.67353	25.2688
GOTERM_BP_FAT	GO:0009886~post-embryonic morphogenesis	6	0.207326	0.019618	AF454760, AK039035, NM_008109, NM_023370, NM_028621, NM_011881	1634	14	13588	3.56391	1	0.741256	30.1917
GOTERM_BP_FAT	GO:0007267~cell-cell signaling	48	1.6586	0.0197271	NM_007698, NM_009602, AK157048, NM_009523, NM_001037099, NM_016984, M57966, NM_008072, NM_001111268, NM_145129, NM_008170, NM_011698, NM_008171, NM_018781, NM_008498, NM_008174, AK138367, NM_170671, NM_178405, NM_008167, NM_008169, NM_007526, NM_011537, NM_021332, NM_009819, NM_010205, NM_013732, NM_198618, NM_016694, NM_009330, NM_001039546, NM_011838, NM_008273, NM_020622, NM_010544, NM_009527,…	1634	290	13588	1.37641	1	0.735837	30.3325
GOTERM_BP_FAT	GO:0019226~transmission of nerve impulse	39	1.34762	0.0198221	NM_007698, NM_009602, NM_001037099, NM_008072, NM_001111268, NM_145129, NM_008170, NM_011698, NM_008171, NM_018781, NM_008174, AK138367, NM_170671, NM_178405, NM_008167, NM_008899, NM_008169, NM_009819, NM_205783, NM_013732, NM_016694, NM_001039546, NM_011838, NM_007583, NM_010777, NM_018733, NM_009527, NM_010076, NM_133364, NM_018863, NM_019431, NM_011428, NM_001038710, NM_023116, NM_020252, NM_…	1634	226	13588	1.43503	1	0.730279	30.4549
GOTERM_BP_FAT	GO:0015718~monocarboxylic acid transport	7	0.24188	0.0202773	NM_172773, NM_011387, NM_011388, NM_011978, NM_009512, NM_009948, M57966	1634	19	13588	3.06371	1	0.731244	31.0384
GOTERM_BP_FAT	GO:0007618~mating	7	0.24188	0.0202773	NM_174866, NM_027442, NM_010076, NM_177911, NM_178777, NM_001004025, NM_008169	1634	19	13588	3.06371	1	0.731244	31.0384
GOTERM_BP_FAT	GO:0007605~sensory perception of sound	18	0.621977	0.0207491	NM_145223, NM_001163314, NM_138945, NM_001080711, NM_148938, NM_001142743, NM_009602, NM_001039546, NM_080458, NM_001142747, NM_207687, NM_008901, NM_054053, NM_009723, NM_001083616, NM_148413, NM_011897, NM_023370, NM_001081104	1634	84	13588	1.78195	1	0.732458	31.6384
GOTERM_BP_FAT	GO:0043583~ear development	21	0.725639	0.0218957	NM_011037, AK079781, NM_138945, NM_145998, NM_010205, NM_010419, NM_008086, NM_001142743, NM_001039546, NM_010262, NM_001142747, NM_008901, NM_054053, NM_009723, NM_010057, NM_011540, AK140217, NM_011897, NM_023370, NM_007524, NM_001001309, NM_001081104	1634	104	13588	1.67915	1	0.744716	33.076
GOTERM_BP_FAT	GO:0016337~cell-cell adhesion	40	1.38217	0.0238262	NM_001024478, NM_007697, AK028479, NM_011800, NM_001142743, NM_201243, NM_199470, NM_177259, NM_001142747, NM_001080814, NM_007766, NM_013702, NM_033593, NM_130878, NM_001083119, NM_033583, NM_033588, AK138367, NM_017392, NM_153508, NM_023370, NM_010740, NM_008478, NM_010576, NM_009271, NM_001013581, NM_201529, NM_001039154, NM_009819, NM_009903, AK039937, NM_008397, AK047640, NM_010204, NM_00773…	1634	236	13588	1.40946	1	0.767569	35.432
GOTERM_BP_FAT	GO:0006936~muscle contraction	14	0.48376	0.0239254	NM_001164171, NM_019840, NM_009602, NM_001081023, NM_001001445, AK047768, NM_020496, NM_009406, NM_177369, AK046947, NM_008712, NM_010076, NM_010855, NM_146189	1634	60	13588	1.94035	1	0.76264	35.551
GOTERM_BP_FAT	GO:0050905~neuromuscular process	14	0.48376	0.0239254	NM_138945, NM_009819, NM_148938, NM_016694, NM_001142743, NM_001142747, NM_009723, NM_018733, NM_008170, NM_008171, NM_013554, NM_008167, NM_001012765, NM_008169, NM_001033351	1634	60	13588	1.94035	1	0.76264	35.551
GOTERM_BP_FAT	GO:0050907~detection of chemical stimulus involved in sensory perception	7	0.24188	0.0260953	NM_199154, NM_001001445, NM_199158, NM_199156, NM_207022, NM_199159, NM_001001451	1634	20	13588	2.91053	1	0.786005	38.1012
GOTERM_BP_FAT	GO:0035249~synaptic transmission, glutamatergic	6	0.207326	0.0265776	NM_008174, NM_016694, NM_008167, NM_008169, NM_001037099, NM_001111268	1634	15	13588	3.32632	1	0.786183	38.6549
GOTERM_BP_FAT	GO:0030534~adult behavior	19	0.656531	0.0269847	NM_007697, NM_013732, NM_016694, NM_001142743, NM_009602, NM_007936, NM_001142747, NM_001037099, NM_018766, NM_145129, NM_198190, NM_018733, NM_010076, NM_023370, NM_013554, NM_178405, NM_001077499, NM_008312, NM_008169, NM_015770	1634	93	13588	1.69892	1	0.785427	39.1186
GOTERM_BP_FAT	GO:0009791~post-embryonic development	18	0.621977	0.0284977	NM_172523, NM_175443, NM_008109, NM_009993, NM_028621, NM_010052, AK052472, NM_010131, AF454760, NM_008498, NM_175031, AK039035, NM_023370, NM_053242, NM_009317, NM_023598, NM_011881	1634	87	13588	1.72051	1	0.797823	40.8132
GOTERM_BP_FAT	GO:0008344~adult locomotory behavior	14	0.48376	0.0307291	NM_007697, NM_016694, NM_001142743, NM_007936, NM_001142747, NM_001037099, NM_018766, NM_018733, NM_198190, NM_010076, NM_178405, NM_013554, NM_023370, NM_001077499, NM_008169	1634	62	13588	1.87776	1	0.816678	43.2313
GOTERM_BP_FAT	GO:0035107~appendage morphogenesis	22	0.760194	0.0324378	NM_010205, NM_008957, NM_008264, NM_175303, NM_008086, NM_008109, NM_028621, AK052472, NM_008273, M57966, NM_010725, NM_010057, NM_009527, NM_008714, AK039035, NM_013554, NM_008325, NM_001033324, NM_011243, NM_001043322, NM_011537	1634	115	13588	1.59085	1	0.828392	45.0196
GOTERM_BP_FAT	GO:0035108~limb morphogenesis	22	0.760194	0.0324378	NM_010205, NM_008957, NM_008264, NM_175303, NM_008086, NM_008109, NM_028621, AK052472, NM_008273, M57966, NM_010725, NM_010057, NM_009527, NM_008714, AK039035, NM_013554, NM_008325, NM_001033324, NM_011243, NM_001043322, NM_011537	1634	115	13588	1.59085	1	0.828392	45.0196
GOTERM_BP_FAT	GO:0032989~cellular component morphogenesis	55	1.90048	0.032914	NM_145223, NM_148938, NM_015756, NM_008240, NM_009602, NM_008242, NM_001142743, NM_001142747, NM_009501, AK030098, NM_010861, NM_023370, NM_010025, NM_198864, NM_001113481, NM_008478, NM_001164171, NM_138945, NM_023755, NM_007831, NM_010262, NM_170728, NM_001110222, NM_011261, NM_029426, NM_008744, AK053689, NM_010136, NM_011540, U58109, NM_001081209, NM_007868, NM_007697, NM_011037, NM_010889, N…	1634	351	13588	1.30304	1	0.827875	45.5085
GOTERM_BP_FAT	GO:0042471~ear morphogenesis	16	0.552868	0.035149	NM_011037, NM_138945, NM_145998, NM_010205, NM_008086, NM_001142743, NM_001039546, NM_010262, NM_001142747, NM_009723, NM_010057, NM_011540, NM_011897, NM_023370, NM_007524, NM_001081104, NM_001001309	1634	76	13588	1.75069	1	0.842894	47.7483
GOTERM_BP_FAT	GO:0007610~behavior	62	2.14236	0.0360929	NM_148938, NM_009602, NM_001142743, NM_009991, NM_153582, NM_001142747, NM_001037099, NM_001111268, NM_145129, NM_178777, NM_019508, NM_023370, NM_178405, NM_001012765, AF062754, NM_172523, NM_021332, NM_001122899, NM_027442, NM_016694, NM_001001445, NM_011798, NM_009987, NM_011261, NM_172426, NM_010076, NM_008039, NM_001038710, NM_009597, NM_172932, NM_008963, NM_053242, NM_001001309, NM_015770,…	1634	405	13588	1.27303	1	0.846073	48.6679
GOTERM_BP_FAT	GO:0000902~cell morphogenesis	49	1.69316	0.0367137	NM_145223, NM_148938, NM_015756, NM_008240, NM_009602, NM_008242, NM_001142743, NM_001142747, NM_009501, AK030098, NM_023370, NM_010025, NM_198864, NM_001113481, NM_008478, NM_138945, NM_023755, NM_007831, NM_010262, NM_170728, NM_011261, NM_001110222, NM_029426, NM_008744, AK053689, NM_010136, NM_001081209, NM_007868, NM_007697, NM_011037, NM_009523, NM_178688, NM_007462, NM_144532, NM_008714, U…	1634	309	13588	1.31869	1	0.846541	49.2642
GOTERM_BP_FAT	GO:0051606~detection of stimulus	18	0.621977	0.0382205	NM_145857, NM_001037800, NM_199154, NM_001001445, NM_001142743, NM_001142747, NM_019465, NM_007587, NM_001001451, NM_054053, NM_009723, NM_008171, NM_144532, NM_199158, NM_053245, NM_199156, NM_207022, NM_001081104, NM_199159	1634	90	13588	1.66316	1	0.853791	50.6847
GOTERM_BP_FAT	GO:0030326~embryonic limb morphogenesis	19	0.656531	0.0393548	NM_010205, NM_008957, NM_008264, NM_175303, NM_008086, NM_008109, AK052472, NM_008273, M57966, NM_010725, NM_010057, NM_009527, NM_008714, AK039035, NM_013554, NM_001033324, NM_011243, NM_011537	1634	97	13588	1.62887	1	0.857859	51.7293
GOTERM_BP_FAT	GO:0035113~embryonic appendage morphogenesis	19	0.656531	0.0393548	NM_010205, NM_008957, NM_008264, NM_175303, NM_008086, NM_008109, AK052472, NM_008273, M57966, NM_010725, NM_010057, NM_009527, NM_008714, AK039035, NM_013554, NM_001033324, NM_011243, NM_011537	1634	97	13588	1.62887	1	0.857859	51.7293
GOTERM_BP_FAT	GO:0055075~potassium ion homeostasis	3	0.103663	0.0398401	NM_138652, NM_080458, NM_023478	1634	3	13588	8.31579	1	0.857156	52.1697
GOTERM_BP_FAT	GO:0051971~positive regulation of transmission of nerve impulse	7	0.24188	0.0408087	NM_010735, NM_172426, NM_010076, NM_148938, NM_013732, NM_020278, NM_009602	1634	22	13588	2.64593	1	0.859842	53.0375
GOTERM_BP_FAT	GO:0048814~regulation of dendrite morphogenesis	4	0.138217	0.0417591	NM_145129, NM_177261, NM_009602, NM_008169	1634	7	13588	4.75188	1	0.862286	53.8744
GOTERM_BP_FAT	GO:0060039~pericardium development	4	0.138217	0.0417591	NM_010920, AK052472, NM_011537	1634	7	13588	4.75188	1	0.862286	53.8744
GOTERM_BP_FAT	GO:0006814~sodium ion transport	23	0.794748	0.0419446	NM_183022, NM_177393, NM_019687, NM_011324, NM_023805, NM_011387, NM_011388, NM_013415, NM_029415, NM_001112798, NM_198635, NM_001024147, NM_001003915, NM_018733, AK143219, NM_027363, NM_009597, NM_145423, NM_178405, BC051630, NM_001010834, NM_146198, NM_001077499, L42337	1634	125	13588	1.53011	1	0.859582	54.0362
GOTERM_BP_FAT	GO:0034754~cellular hormone metabolic process	12	0.414651	0.0421957	NM_009040, NM_009692, NM_011254, NM_008289, NM_007956, NM_023624, NM_023135, NM_007810, NM_009991, NM_007618, NM_011963, NM_007947	1634	52	13588	1.91903	1	0.857344	54.2542
GOTERM_BP_FAT	GO:0046700~heterocycle catabolic process	11	0.380097	0.0435327	NM_028176, NM_009849, NM_172527, NM_027908, NM_170778, NM_001142965, NM_013632, NM_008803, AK007822, NM_019911, AK036090	1634	46	13588	1.98856	1	0.862274	55.3988
GOTERM_BP_FAT	GO:0007270~nerve-nerve synaptic transmission	8	0.276434	0.0436343	NM_010076, NM_008174, NM_001038710, NM_016694, NM_008167, NM_008169, NM_001037099, NM_001111268	1634	28	13588	2.37594	1	0.859142	55.4847
GOTERM_BP_FAT	GO:0050912~detection of chemical stimulus involved in sensory perception of taste	6	0.207326	0.0447301	NM_199154, NM_199158, NM_199156, NM_207022, NM_199159, NM_001001451	1634	17	13588	2.93498	1	0.862372	56.401
GOTERM_BP_FAT	GO:0001580~detection of chemical stimulus involved in sensory perception of bitter taste	6	0.207326	0.0447301	NM_199154, NM_199158, NM_199156, NM_207022, NM_199159, NM_001001451	1634	17	13588	2.93498	1	0.862372	56.401
GOTERM_BP_FAT	GO:0000904~cell morphogenesis involved in differentiation	35	1.2094	0.0479449	NM_007697, NM_011037, NM_148938, NM_009602, NM_008242, NM_001142743, NM_009523, NM_001142747, NM_178688, NM_009501, NM_007462, NM_144532, NM_008714, NM_023370, NM_010025, NM_198864, NM_001113481, NM_008478, NM_011881, NM_144761, NM_138945, NM_009819, NM_008086, NM_007831, NM_007936, NM_010262, NM_170728, NM_011261, NM_001110222, BC103789, NM_008744, NM_009723, NM_008110, AK053689, AK131807, NM_01…	1634	212	13588	1.37289	1	0.877653	58.9872
GOTERM_BP_FAT	GO:0048589~developmental growth	19	0.656531	0.0510214	NM_001111030, NM_145223, NM_007956, NM_138945, NM_011367, NM_008086, NM_009235, NM_009704, NM_028621, NM_001110222, NM_008273, NM_008877, NM_008110, NM_007810, NM_019740, NM_008714, NM_133762, NM_011169, NM_010025, AK149538, NM_001013372	1634	100	13588	1.58	1	0.890281	61.326
GOTERM_BP_FAT	GO:0042472~inner ear morphogenesis	14	0.48376	0.0536563	NM_011037, NM_138945, NM_145998, NM_010205, NM_001142743, NM_001039546, NM_010262, NM_001142747, NM_009723, NM_010057, NM_011540, NM_011897, NM_023370, NM_001081104, NM_001001309	1634	67	13588	1.73763	1	0.899434	63.2282
GOTERM_BP_FAT	GO:0003012~muscle system process	14	0.48376	0.0536563	NM_001164171, NM_019840, NM_009602, NM_001081023, NM_001001445, AK047768, NM_020496, NM_009406, NM_177369, AK046947, NM_008712, NM_010076, NM_010855, NM_146189	1634	67	13588	1.73763	1	0.899434	63.2282
GOTERM_BP_FAT	GO:0022029~telencephalon cell migration	6	0.207326	0.0560085	NM_010076, NM_177259, NM_011261, NM_008899, NM_008900, NM_009987, NM_010014	1634	18	13588	2.77193	1	0.906502	64.8514
GOTERM_BP_FAT	GO:0044270~nitrogen compound catabolic process	10	0.345543	0.0583741	NM_029692, NM_028176, NM_009849, NM_172527, NM_170778, NM_178676, NM_013632, NM_008803, AK007822, AK036090	1634	42	13588	1.97995	1	0.912985	66.4154
GOTERM_BP_FAT	GO:0042493~response to drug	17	0.587422	0.0585411	NM_029638, NM_009203, NM_148938, NM_010602, NM_007601, NM_010234, NM_018779, NM_010131, NM_145129, NM_008170, NM_024230, NM_010076, NM_008712, AK039035, NM_013461, NM_009666, NM_008312	1634	88	13588	1.60646	1	0.910924	66.5233
GOTERM_BP_FAT	GO:0003014~renal system process	7	0.24188	0.0598903	NM_009732, NM_145129, NM_008289, NM_199476, NM_001001445, NM_009602, NM_009991	1634	24	13588	2.42544	1	0.91329	67.383
GOTERM_BP_FAT	GO:0031646~positive regulation of neurological system process	7	0.24188	0.0598903	NM_010735, NM_172426, NM_010076, NM_148938, NM_013732, NM_020278, NM_009602	1634	24	13588	2.42544	1	0.91329	67.383
GOTERM_BP_FAT	GO:0006941~striated muscle contraction	7	0.24188	0.0598903	AK046947, NM_177369, NM_001164171, NM_008712, NM_001081023, NM_010855, NM_009406	1634	24	13588	2.42544	1	0.91329	67.383
GOTERM_BP_FAT	GO:0045664~regulation of neuron differentiation	19	0.656531	0.0600388	NM_010468, NM_001038609, NM_010419, NM_009602, AK015212, NM_008237, NM_001109751, NM_008744, NM_145129, NM_177261, NM_009527, NM_172439, NM_008714, AK138367, NM_173396, AK044771, NM_008899, NM_011444, NM_008169, NM_001113481	1634	102	13588	1.54902	1	0.911216	67.4763
GOTERM_BP_FAT	GO:0042490~mechanoreceptor differentiation	9	0.310988	0.0600598	NM_054053, NM_009723, NM_198190, NM_138945, AK140217, NM_010419, NM_001142743, NM_001039546, NM_023370, NM_001142747	1634	36	13588	2.07895	1	0.908666	67.4895
GOTERM_BP_FAT	GO:0034656~nucleobase, nucleoside and nucleotide catabolic process	9	0.310988	0.0600598	NM_029692, NM_028176, NM_009849, NM_172527, NM_170778, NM_178676, NM_013632, NM_008803, AK036090	1634	36	13588	2.07895	1	0.908666	67.4895
GOTERM_BP_FAT	GO:0034655~nucleobase, nucleoside, nucleotide and nucleic acid catabolic process	9	0.310988	0.0600598	NM_029692, NM_028176, NM_009849, NM_172527, NM_170778, NM_178676, NM_013632, NM_008803, AK036090	1634	36	13588	2.07895	1	0.908666	67.4895
GOTERM_BP_FAT	GO:0060113~inner ear receptor cell differentiation	8	0.276434	0.0608029	NM_054053, NM_009723, NM_138945, AK140217, NM_010419, NM_001142743, NM_001039546, NM_023370, NM_001142747	1634	30	13588	2.21754	1	0.908822	67.9526
GOTERM_BP_FAT	GO:0043279~response to alkaloid	8	0.276434	0.0608029	NM_145129, NM_177137, NM_001122899, NM_010076, NM_009602, NM_008312, NM_023868, NM_008169	1634	30	13588	2.21754	1	0.908822	67.9526
GOTERM_BP_FAT	GO:0060134~prepulse inhibition	4	0.138217	0.0609641	NM_009819, NM_008167, NM_008169, NM_001033351	1634	8	13588	4.15789	1	0.906822	68.0522
GOTERM_BP_FAT	GO:0007320~insemination	4	0.138217	0.0609641	NM_174866, NM_027442, NM_177911, NM_001004025	1634	8	13588	4.15789	1	0.906822	68.0522
GOTERM_BP_FAT	GO:0007620~copulation	4	0.138217	0.0609641	NM_174866, NM_027442, NM_177911, NM_001004025	1634	8	13588	4.15789	1	0.906822	68.0522
GOTERM_BP_FAT	GO:0050773~regulation of dendrite development	4	0.138217	0.0609641	NM_145129, NM_177261, NM_009602, NM_008169	1634	8	13588	4.15789	1	0.906822	68.0522
GOTERM_BP_FAT	GO:0017144~drug metabolic process	4	0.138217	0.0609641	NM_021546, NM_008712, NM_019823, NM_009993	1634	8	13588	4.15789	1	0.906822	68.0522
GOTERM_BP_FAT	GO:0045109~intermediate filament organization	5	0.172771	0.0610414	NM_133730, NM_001163098, NM_010904, NM_010669, NM_023256	1634	13	13588	3.19838	1	0.904508	68.0999
GOTERM_BP_FAT	GO:0050808~synapse organization	11	0.380097	0.0632838	NM_024291, NM_009723, NM_009527, AK138367, NM_020252, NM_001081023, NM_172932, NM_001039546, NM_007583, NM_170728, NM_001037099	1634	49	13588	1.86681	1	0.910172	69.454
GOTERM_BP_FAT	GO:0007611~learning or memory	17	0.587422	0.0637566	NM_021332, NM_009623, NM_016694, NM_009602, NM_008170, NM_198190, NM_172426, NM_008171, NM_010076, NM_001038710, NM_009597, NM_172932, NM_178405, NM_001013385, NM_053242, NM_008169, NM_001001309	1634	89	13588	1.58841	1	0.909361	69.7325
GOTERM_BP_FAT	GO:0050878~regulation of body fluid levels	17	0.587422	0.0637566	NM_010327, NM_010196, NM_009849, NM_008289, NM_001161374, NM_001042768, NM_007976, NM_009991, NM_001163014, NM_011783, NM_008243, NM_028784, NM_008877, NM_009732, NM_008191, NM_001001322, NM_001005247	1634	89	13588	1.58841	1	0.909361	69.7325
GOTERM_BP_FAT	GO:0007156~homophilic cell adhesion	21	0.725639	0.0652064	NM_001024478, NM_001039154, NM_007697, NM_011800, NM_001142743, NM_201243, NM_199470, NM_001142747, NM_001080814, NM_007766, NM_021496, AK089791, NM_033593, NM_130878, NM_001081270, NM_033583, NM_138661, NM_033588, NM_138663, NM_009865, NM_017392, NM_153508, NM_023370, NM_008478	1634	117	13588	1.49258	1	0.91194	70.5715
GOTERM_BP_FAT	GO:0021885~forebrain cell migration	6	0.207326	0.0687697	NM_010076, NM_177259, NM_011261, NM_008899, NM_008900, NM_009987, NM_010014	1634	19	13588	2.62604	1	0.921041	72.5413
GOTERM_BP_FAT	GO:0042445~hormone metabolic process	17	0.587422	0.0692779	NM_008289, NM_007956, AK079781, NM_023624, NM_027442, NM_007860, NM_009991, NM_007618, NM_011963, NM_007947, NM_009523, NM_011261, NM_009040, NM_011254, NM_009692, NM_023135, NM_007810	1634	90	13588	1.57076	1	0.920354	72.8119
GOTERM_BP_FAT	GO:0009593~detection of chemical stimulus	8	0.276434	0.0707373	NM_145857, NM_199154, NM_001001445, NM_199158, NM_199156, NM_207022, NM_199159, NM_001001451	1634	31	13588	2.14601	1	0.922491	73.575
GOTERM_BP_FAT	GO:0060078~regulation of postsynaptic membrane potential	7	0.24188	0.0711179	NM_145129, NM_008170, NM_008171, NM_172932, NM_008167, NM_008169, NM_001111268	1634	25	13588	2.32842	1	0.921448	73.7706
GOTERM_BP_FAT	GO:0002251~organ or tissue specific immune response	3	0.103663	0.0733722	NM_145857, M22934, NM_007468, AF296432, AF296424, AF296435, AF296437	1634	4	13588	6.23684	1	0.925714	74.9016
GOTERM_BP_FAT	GO:0001661~conditioned taste aversion	3	0.103663	0.0733722	NM_010076, NM_009602, NM_008169	1634	4	13588	6.23684	1	0.925714	74.9016
GOTERM_BP_FAT	GO:0002385~mucosal immune response	3	0.103663	0.0733722	NM_145857, M22934, NM_007468, AF296432, AF296424, AF296435, AF296437	1634	4	13588	6.23684	1	0.925714	74.9016
GOTERM_BP_FAT	GO:0015721~bile acid and bile salt transport	3	0.103663	0.0733722	NM_011387, NM_011388, M57966	1634	4	13588	6.23684	1	0.925714	74.9016
GOTERM_BP_FAT	GO:0007612~learning	12	0.414651	0.0744442	NM_008170, NM_172426, NM_008171, NM_010076, NM_016694, NM_009597, NM_009602, NM_172932, NM_178405, NM_001013385, NM_053242, NM_008169	1634	57	13588	1.75069	1	0.926579	75.4232
GOTERM_BP_FAT	GO:0006952~defense response	65	2.24603	0.0794858	NM_010390, NM_010031, NM_010030, NM_001161374, NM_008768, AK052472, NM_183026, NM_013623, NM_153115, NM_001111268, NM_011128, NM_001039125, NM_019508, NM_001039123, NM_145857, AK135975, NM_001012640, NM_008333, NM_010775, NM_001001445, NM_018763, NM_030612, NM_010735, NM_198100, NM_010076, NM_054074, BC141113, NM_001012307, NM_001004025, NM_009841, NM_023893, NM_178885, BC092269, NM_008365, NM_01…	1634	448	13588	1.20653	1	0.937137	77.7416
GOTERM_BP_FAT	GO:0055065~metal ion homeostasis	19	0.656531	0.0812386	NM_001033350, NM_007627, NM_011798, NM_080458, NM_009406, NM_023478, NM_007587, NM_001037099, NM_001112798, NM_001111268, NM_009723, NM_001033875, NM_138652, NM_172426, NM_013461, NM_178405, NM_023868, NM_008169, NM_009060	1634	106	13588	1.49057	1	0.939268	78.498
GOTERM_BP_FAT	GO:0010579~positive regulation of adenylate cyclase activity by G-protein signaling pathway	8	0.276434	0.0815785	AF062754, NM_177137, NM_010076, NM_010102, AK039035, FM178516, NM_001012765, NM_007587	1634	32	13588	2.07895	1	0.93826	78.6419
GOTERM_BP_FAT	GO:0010578~regulation of adenylate cyclase activity involved in G-protein signaling	8	0.276434	0.0815785	AF062754, NM_177137, NM_010076, NM_010102, AK039035, FM178516, NM_001012765, NM_007587	1634	32	13588	2.07895	1	0.93826	78.6419
GOTERM_BP_FAT	GO:0007189~activation of adenylate cyclase activity by G-protein signaling pathway	8	0.276434	0.0815785	AF062754, NM_177137, NM_010076, NM_010102, AK039035, FM178516, NM_001012765, NM_007587	1634	32	13588	2.07895	1	0.93826	78.6419
GOTERM_BP_FAT	GO:0014075~response to amine stimulus	6	0.207326	0.0829944	NM_172523, NM_008170, NM_177137, NM_010076, NM_148938, NM_008169	1634	20	13588	2.49474	1	0.939594	79.2314
GOTERM_BP_FAT	GO:0010243~response to organic nitrogen	6	0.207326	0.0829944	NM_172523, NM_008170, NM_177137, NM_010076, NM_148938, NM_008169	1634	20	13588	2.49474	1	0.939594	79.2314
GOTERM_BP_FAT	GO:0006094~gluconeogenesis	6	0.207326	0.0829944	NM_019395, NM_011044, NM_144903, NM_007994, NM_007608, NM_145565	1634	20	13588	2.49474	1	0.939594	79.2314
GOTERM_BP_FAT	GO:0060079~regulation of excitatory postsynaptic membrane potential	6	0.207326	0.0829944	NM_145129, NM_008170, NM_008171, NM_008167, NM_008169, NM_001111268	1634	20	13588	2.49474	1	0.939594	79.2314
GOTERM_BP_FAT	GO:0009190~cyclic nucleotide biosynthetic process	7	0.24188	0.0834688	NM_009623, NM_008191, NM_008192, NM_001007576, NM_001012765, NM_173029, NM_053256	1634	26	13588	2.23887	1	0.938897	79.4254
GOTERM_BP_FAT	GO:0050910~detection of mechanical stimulus involved in sensory perception of sound	4	0.138217	0.0834972	NM_054053, NM_009723, NM_001142743, NM_001142747, NM_001081104	1634	9	13588	3.69591	1	0.937244	79.437
GOTERM_BP_FAT	GO:0035094~response to nicotine	4	0.138217	0.0834972	NM_145129, NM_001122899, NM_009602, NM_008312	1634	9	13588	3.69591	1	0.937244	79.437
GOTERM_BP_FAT	GO:0060122~inner ear receptor stereocilium organization	4	0.138217	0.0834972	NM_054053, NM_009723, NM_001142743, NM_023370, NM_001142747	1634	9	13588	3.69591	1	0.937244	79.437
GOTERM_BP_FAT	GO:0048477~oogenesis	9	0.310988	0.0888645	NM_008110, NM_021308, NM_001001714, NM_019740, NM_019445, NM_009523, NM_009271, NM_001013607, NM_018779	1634	39	13588	1.91903	1	0.946391	81.5152
GOTERM_BP_FAT	GO:0007626~locomotory behavior	37	1.27851	0.0897399	NM_007697, NM_011647, AK038856, NM_009602, NM_001142743, NM_153582, NM_001142747, NM_207687, NM_001037099, NM_145129, NM_008170, NM_198190, NM_010551, NM_023370, NM_178405, NM_013554, NM_019508, NM_001077499, NM_001012765, NM_001114333, NM_008169, NM_178241, AF062754, NM_172523, NM_016694, M23501, NM_001039546, NM_007936, NM_011798, NM_011261, NM_009987, NM_018766, NM_013521, NM_009723, NM_018733…	1634	239	13588	1.28738	1	0.946472	81.8348
GOTERM_BP_FAT	GO:0009123~nucleoside monophosphate metabolic process	12	0.414651	0.0907934	NM_009723, NM_009623, NM_008191, NM_008192, NM_001007576, NM_170778, NM_008803, NM_001012765, NM_173029, NM_053256, NM_001037099, AK036090	1634	59	13588	1.69135	1	0.946875	82.2124
GOTERM_BP_FAT	GO:0030182~neuron differentiation	58	2.00415	0.0928357	NM_145223, NM_148938, NM_009602, NM_008242, NM_001142743, NM_018809, NM_001142747, NM_172802, NM_008901, NM_009501, NM_001109751, NM_010725, NM_010025, NM_023370, NM_008899, NM_008478, NM_198864, NM_001113481, NM_001033351, NM_001013372, NM_138945, AK015212, NM_007831, NM_010262, NM_170728, NM_001110222, NM_011261, NM_029426, NM_008744, NM_010131, NM_010134, AK053689, NM_010076, NM_013924, NM_010…	1634	399	13588	1.20881	1	0.948996	82.9234
GOTERM_BP_FAT	GO:0042742~defense response to bacterium	19	0.656531	0.0934802	NM_010031, NM_010030, NM_145857, NM_010775, NM_013756, NM_007850, NM_183026, NM_153115, NM_019728, NM_139220, NM_054074, NM_001012307, NM_001037247, NM_139224, NM_001039125, NM_007843, NM_207131, NM_001039123, NM_007849, NM_001170955, NM_176950, NM_001079933, NM_010186	1634	108	13588	1.46296	1	0.948659	83.1422
GOTERM_BP_FAT	GO:0001975~response to amphetamine	5	0.172771	0.0961684	NM_172523, NM_008170, NM_177137, NM_010076, NM_008169	1634	15	13588	2.77193	1	0.95171	84.0263
GOTERM_BP_FAT	GO:0050974~detection of mechanical stimulus involved in sensory perception	5	0.172771	0.0961684	NM_054053, NM_009723, NM_008171, NM_001142743, NM_001142747, NM_001081104	1634	15	13588	2.77193	1	0.95171	84.0263
GOTERM_BP_FAT	GO:0050806~positive regulation of synaptic transmission	6	0.207326	0.0986419	NM_010735, NM_172426, NM_010076, NM_148938, NM_020278, NM_009602	1634	21	13588	2.37594	1	0.954217	84.801
